# Supplementary material for: Cost-effectiveness of SARS-CoV-2 self-testing at routine gatherings to minimize community-level infections in lower-middle income countries: A mathematical modeling study
Source: PLoS One. 2024 Oct 4;19(10):e0311198. doi: 10.1371/journal.pone.0311198 (PMC11451991; doi:10.1371/journal.pone.0311198)
Supplement: S1 File — (XLSX) [file pone.0311198.s006.xlsx]

## Sheet: Brazil
scenario	sub_scenario	Rt	vacc_prob	vacc_eff	avg_infe_at_church	SD_infec_at_church	95_conf_inf_at_church	Upper_infec_at_church	Lower_infec_at_church	avg_tot_inf	SD_tot_inf	95_conf_tot_inf	Upper_tot_inf	Lower_tot_inf	avg_tot_inf_averted	SD_tot_inf_averted	95_conf_inf_averted	Upper_tot_inf_averted	Lower_tot_inf_averted	avg_church_inf_averted	SD_church_inf_averted	95_conf_church_averted	Upper_church_inf_averted	Lower_church_inf_averted	avg_deaths_averted	SD_deaths_averted	95_conf_deaths_averted	Upper_deaths_averted	Lower_deaths_averted	avg_test_per_averted	SD_test_per_averted	95_conf_test	Upper_test_per_averted	Lower_test_per_averted	avg_test_per_church_averted	SD_test_per_church_averted	95_conf_test	Upper_test_per_averted	Lower_test_per_averted	Percent_averted	Upper_percent_averted	Lower_percent_averted
1	a	0.9	0.8	0	452.6	45.9978	13.8748	466.475	438.725	60024.8	6827.63	5984.57	66009.4	54040.2	7694.4	840.764	253.609	7948.01	7440.79	334.8	36.3414	10.9621	345.762	323.838	17.2	11.0318	3.32763	20.5276	13.8724	1.6277	0.262439	0.0791624	1.70686	1.54853	37.1468	3.41111	1.02893	38.1757	36.1179	0.113622	0.117367	0.109877
1	a	0.9	0.5	1	260.6	17.9805	5.42367	266.024	255.176	35955.4	1683.29	1475.44	37430.8	34480	2022.6	1294.04	390.334	2412.93	1632.27	119.4	25.4224	7.66845	127.068	111.732	1	3.16228	0.953873	1.95387	0.0461274	7.32825	9.42427	2.84275	10.171	4.4855	60.9746	13.244	3.99494	64.9696	56.9797	0.0532571	0.0635351	0.0429792
1	a	0.9	0.5	0	649.4	24.0583	7.25696	656.657	642.143	81173	4514.64	3957.18	85130.2	77215.8	10012.4	2331.37	703.237	10715.6	9309.16	445.8	60.4872	18.2454	464.045	427.555	12.2	20.1792	6.08687	18.2869	6.11313	1.76084	0.547939	0.165281	1.92612	1.59556	37.8304	4.93402	1.4883	39.3187	36.3421	0.109803	0.117515	0.102091
1	a	0.9	0.8	1	120.2	11.3004	3.40868	123.609	116.791	22622	1122.4	983.809	23605.8	21638.2	807.2	442.165	133.375	940.575	673.825	60	16.0312	4.83567	64.8357	55.1643	2.4	2.07364	0.625496	3.0255	1.7745	9.26078	10.5697	3.18824	12.449	6.07253	75.0568	24.6916	7.44801	82.5048	67.6087	0.0344527	0.0401454	0.0287601
1	a	0.9	0.1	1	880.4	26.8477	8.09837	888.498	872.302	99859	5308.86	4653.33	104512	95205.7	17609	2147.06	647.641	18256.6	16961.4	660.8	24.077	7.2626	668.063	653.537	16	6.04152	1.82237	17.8224	14.1776	1.18043	0.208747	0.0629668	1.2434	1.11746	30.9695	2.14291	0.646389	31.6159	30.3231	0.149905	0.155418	0.144391
1	a	0.9	0.1	0	1072.2	32.2754	9.73558	1081.94	1062.46	124530	9011.02	7898.36	132429	116632	23186.4	1532.99	462.412	23648.8	22724	861.8	106.029	31.9828	893.783	829.817	26.4	10.6911	3.22488	29.6249	23.1751	1.10495	0.144176	0.0434893	1.14844	1.06146	29.7503	2.44917	0.738771	30.4891	29.0115	0.156965	0.160096	0.153835
2	a	0.9	0.5	0	644.4	50.3716	15.1941	659.594	629.206	79331.4	6792.17	5953.49	85284.9	73377.9	11854	2048.91	618.037	12472	11236	450.8	54.6599	16.4877	467.288	434.312	24.2	12.3369	3.72133	27.9213	20.4787	24.217	5.17304	1.5604	25.7774	22.6566	625.031	69.3329	20.9136	645.945	604.117	0.129999	0.136777	0.123221
2	a	0.9	0.8	0	426.6	8.67756	2.61751	429.218	423.982	58970.2	4716.36	4133.99	63104.2	54836.2	8749	3804.25	1147.52	9896.52	7601.48	360.8	68.4522	20.648	381.448	340.152	10.4	12.0333	3.62973	14.0297	6.77027	36.2767	13.5978	4.10165	40.3783	32.175	797.823	159.346	48.0654	845.888	749.758	0.129195	0.146141	0.11225
2	a	0.9	0.1	1	826.6	41.7289	12.5871	839.187	814.013	97186.6	4766.88	4178.28	101365	93008.3	20281.4	2887.69	871.046	21152.4	19410.4	714.6	43.05	12.9856	727.586	701.614	20.2	9.78264	2.95084	23.1508	17.2492	14.4957	1.93209	0.582797	15.0785	13.9129	406.63	30.5676	9.22043	415.851	397.41	0.172655	0.18007	0.16524
2	a	0.9	0.8	1	123.6	23.2228	7.00496	130.605	116.595	22773	997.517	874.346	23647.3	21898.7	656.2	657.957	198.467	854.667	457.733	56.6	8.61974	2.60007	59.2001	53.9999	-0.4	3.1305	0.944286	0.544286	-1.34429	-805.149	3479	1049.41	244.259	-1854.56	4958.28	959.369	289.385	5247.67	4668.9	0.0280078	0.0364787	0.0195369
2	a	0.9	0.5	1	247.8	16.5439	4.99031	252.79	242.81	34974.4	1644.11	1441.1	36415.5	33533.3	3003.6	936.508	282.489	3286.09	2721.11	132.2	26.0998	7.87277	140.073	124.327	1.4	2.07364	0.625496	2.0255	0.774504	100.69	36.6317	11.0496	111.74	89.6403	2178.18	508.767	153.465	2331.64	2024.71	0.0790879	0.0865261	0.0716497
2	a	0.9	0.1	0	1018.6	102.3	30.8579	1049.46	987.742	122073	9223.17	8084.32	130157	113988	25644.2	2552.83	770.038	26414.2	24874.2	915.4	58.4363	17.6268	933.027	897.773	35	11.158	3.3657	38.3657	31.6343	11.555	1.2276	0.370295	11.9253	11.1847	321.724	16.1211	4.86278	326.587	316.862	0.173604	0.178817	0.168391
2	b	0.9	0.8	0	438.6	39.69	11.9721	450.572	426.628	59634.4	6430.69	5636.65	65271	53997.8	8084.8	2152.64	649.323	8734.12	7435.48	348.8	43.2342	13.0412	361.841	335.759	11.4	14.775	4.45674	15.8567	6.94326	20.3052	4.89818	1.47749	21.7827	18.8277	452.219	48.7148	14.6944	466.913	437.524	0.119387	0.128976	0.109799
2	b	0.9	0.5	1	255.4	17.7708	5.36039	260.76	250.04	35260	1670.02	1463.81	36723.8	33796.2	2718	1011.53	305.117	3023.12	2412.88	124.6	34.1365	10.297	134.897	114.303	0.8	1.48324	0.447406	1.24741	0.352594	61.5042	22.6788	6.84086	68.3451	54.6634	1264.7	298.742	90.1128	1354.81	1174.59	0.0715677	0.0796018	0.0635337
2	b	0.9	0.1	0	1029.4	66.9276	20.1881	1049.59	1009.21	122988	7633.13	6690.61	129678	116297	24729	1940.99	585.483	25314.5	24143.5	904.6	72.8718	21.9811	926.581	882.619	44.4	10.6442	3.21074	47.6107	41.1893	6.99853	0.421625	0.127179	7.12571	6.87135	191.659	16.7196	5.04331	196.703	186.616	0.167408	0.171372	0.163445
2	b	0.9	0.8	1	128.4	8.20366	2.47456	130.875	125.925	22427.8	983.259	861.849	23289.6	21566	1001.4	555.469	167.552	1168.95	833.848	51.8	21.1116	6.36813	58.1681	45.4319	0.4	1.81659	0.547958	0.947958	-0.147958	245.637	239.346	72.1967	317.833	173.44	3288.03	1072.23	323.43	3611.46	2964.6	0.0427415	0.049893	0.0355901
2	b	0.9	0.1	1	851	61.9193	18.6774	869.677	832.323	98300	3861.1	3384.34	101684	94915.7	19168	2468.13	744.489	19912.5	18423.5	690.2	48.7924	14.7178	704.918	675.482	16.8	16.0375	4.83755	21.6376	11.9624	8.6378	1.10252	0.332566	8.97037	8.30524	237.779	18.5983	5.61001	243.389	232.169	0.163176	0.169514	0.156839
2	b	0.9	0.5	0	632.8	33.7001	10.1653	642.965	622.635	79645.4	6187.61	5423.58	85069	74221.8	11540	3068.08	925.458	12465.5	10614.5	462.4	62.7041	18.9141	481.314	443.486	8.8	18.4445	5.56362	14.3636	3.23638	14.7003	4.66819	1.40812	16.1084	13.2922	346.912	47.4083	14.3003	361.213	332.612	0.126555	0.136705	0.116406
3	a	0.9	0.5	0	561.4	32.4546	9.78963	571.19	551.61	75733	4564.19	4000.61	79733.6	71732.4	15452.4	2733.54	824.548	16276.9	14627.9	533.8	32.0422	9.66523	543.465	524.135	30.6	22.3338	6.7368	37.3368	23.8632	72.0712	11.198	3.37778	75.449	68.6934	2047.35	133.069	40.1389	2087.48	2007.21	0.169461	0.178504	0.160419
3	a	0.9	0.1	1	720.4	41.7409	12.5908	732.991	707.809	93255.6	4974.17	4359.97	97615.6	88895.6	24212.4	2880.71	868.94	25081.3	23343.5	820.8	25.3811	7.65598	828.456	813.144	20.4	15.9937	4.82437	25.2244	15.5756	45.653	5.79321	1.74747	47.4004	43.9055	1331.78	54.334	16.3894	1348.17	1315.39	0.206119	0.213516	0.198722
3	a	0.9	0.5	1	231	20.9165	6.30927	237.309	224.691	34343	1678.84	1471.54	35814.5	32871.5	3635	1044.46	315.052	3950.05	3319.95	149	29.3343	8.84842	157.848	140.152	-1.2	5.54076	1.67132	0.47132	-2.87132	318.446	98.73	29.781	348.227	288.665	7460.12	1477.96	445.813	7905.94	7014.31	0.0957133	0.104009	0.0874177
3	a	0.9	0.8	1	108.2	16.8434	5.08066	113.281	103.119	22106	902.166	790.769	22896.8	21315.2	1323.2	452.853	136.599	1459.8	1186.6	72	16.2942	4.91499	76.915	67.085	0.2	3.83406	1.15651	1.35651	-0.956509	905.485	357.114	107.72	1013.21	797.765	15491.5	3458.34	1043.18	16534.7	14448.3	0.0564765	0.0623068	0.0506462
3	a	0.9	0.1	0	888.8	52.074	15.7076	904.508	873.092	115341	7304.02	6402.14	121744	108939	32375.4	2541.19	766.526	33141.9	31608.9	1045.2	96.0401	28.9696	1074.17	1016.23	62.2	6.90652	2.08329	64.2833	60.1167	33.3839	2.28001	0.687744	34.0717	32.6962	1035.97	86.4182	26.0673	1062.03	1009.9	0.219172	0.224361	0.213983
3	a	0.9	0.8	0	395	32.6956	9.86232	404.862	385.138	57363.4	5191.77	4550.7	61914.1	52812.7	10355.8	1970.43	594.362	10950.2	9761.44	392.4	55.2702	16.6718	409.072	375.728	23.2	14.2021	4.28394	27.4839	18.9161	108.789	24.4583	7.37763	116.167	101.412	2819.75	406.606	122.649	2942.4	2697.1	0.152923	0.1617	0.144146
3	b	0.9	0.1	0	958.8	56.8612	17.1517	975.952	941.648	120137	8782.08	7697.69	127835	112440	27579.4	1186.78	357.982	27937.4	27221.4	975.2	88.1658	26.5944	1001.79	948.606	44	21.8746	6.59829	50.5983	37.4017	21.8542	0.985073	0.297138	22.1513	21.5571	620.546	47.1378	14.2187	634.764	606.327	0.186705	0.189128	0.184281
3	b	0.9	0.5	0	584.2	39.6825	11.9699	596.17	572.23	77226	5427.38	4757.22	81983.2	72468.8	13959.4	3046.44	918.93	14878.3	13040.5	511	34.4746	10.399	521.399	500.601	20.2	24.9038	7.51201	27.712	12.688	44.8536	11.3862	3.43453	48.2881	41.419	1176.01	84.2405	25.4104	1201.42	1150.6	0.153088	0.163166	0.143011
3	b	0.9	0.8	0	420.8	36.1621	10.908	431.708	409.892	58011.4	5963.13	5226.82	63238.2	52784.6	9707.8	1464.76	441.831	10149.6	9265.97	366.6	52.8706	15.9479	382.548	350.652	20.8	10.5688	3.18799	23.988	17.612	62.6798	9.4865	2.86152	65.5413	59.8183	1656.65	235.044	70.8989	1727.55	1585.75	0.143354	0.149878	0.136829
3	b	0.9	0.8	1	114.8	19.5627	5.90092	120.701	108.899	22413.2	580.118	508.487	22921.7	21904.7	1016	605.81	182.737	1198.74	833.263	65.4	14.9432	4.50749	69.9075	60.8925	1.2	2.68328	0.809388	2.00939	0.390612	-2362.75	6301.42	1900.77	-461.983	-4263.51	9226.82	2536.07	764.984	9991.8	8461.83	0.0433647	0.0511642	0.0355651
3	b	0.9	0.1	1	788.2	40.2828	12.1509	800.351	776.049	96528.2	4350.74	3813.52	100342	92714.7	20939.8	1521.47	458.937	21398.7	20480.9	753	34.3438	10.3595	763.36	742.64	25.2	14.0606	4.24125	29.4412	20.9588	28.7771	2.19954	0.663471	29.4406	28.1136	798.564	47.2332	14.2475	812.812	784.317	0.17826	0.182167	0.174353
3	b	0.9	0.5	1	248.8	26.3287	7.94181	256.742	240.858	35457.2	1919.25	1682.27	37139.5	33774.9	2520.8	1080.38	325.887	2846.69	2194.91	131.2	43.5683	13.142	144.342	118.058	-1	4.69042	1.41482	0.414822	-2.41482	273.39	117.976	35.5865	308.977	237.804	5024.65	2045.9	617.127	5641.77	4407.52	0.0663753	0.0749562	0.0577943
4	a	0.9	0.1	1	616.8	30.7522	9.27613	626.076	607.524	87826	5288.31	4635.32	92461.3	83190.7	29642	2794.05	842.8	30484.8	28799.2	924.4	20.02	6.03885	930.439	918.361	27.4	15.225	4.59248	31.9925	22.8075	73.4654	7.36856	2.22266	75.6881	71.2427	2339.02	66.891	20.1771	2359.2	2318.84	0.252341	0.259516	0.245166
4	a	0.9	0.8	0	316	27.9374	8.42707	324.427	307.573	54372.6	4545.57	3984.29	58356.9	50388.3	13346.6	3201.88	965.817	14312.4	12380.8	471.4	47.3846	14.2931	485.693	457.107	23.4	20.1072	6.06516	29.4652	17.3348	167.759	39.6798	11.969	179.728	155.79	4574.29	451.51	136.194	4710.48	4438.09	0.197087	0.211349	0.182825
4	a	0.9	0.5	1	194.6	10.9909	3.31531	197.915	191.285	33792.8	1712.91	1501.4	35294.2	32291.4	4185.2	616.502	185.962	4371.16	3999.24	185.4	32.5315	9.81284	195.213	175.587	0.2	1.64317	0.495647	0.695647	-0.295647	516.574	70.2087	21.1778	537.752	495.396	11753.4	1991.98	600.863	12354.3	11152.5	0.110201	0.115097	0.105304
4	a	0.9	0.5	0	461.6	22.3338	6.7368	468.337	454.863	71494.4	5139.21	4504.63	75999	66989.8	19691	2686.77	810.44	20501.4	18880.6	633.6	52.6574	15.8836	649.484	617.716	23.4	18.1742	5.48207	28.8821	17.9179	110.198	17.5065	5.28069	115.478	104.917	3383.98	273.956	82.6364	3466.61	3301.34	0.215945	0.224832	0.207057
4	a	0.9	0.1	0	761	19.0263	5.73911	766.739	755.261	110988	5530.76	4847.84	115835	106140	36729.2	3750.88	1131.42	37860.6	35597.8	1173	129.141	38.9543	1211.95	1134.05	74.6	14.7071	4.43628	79.0363	70.1637	58.8557	6.60777	1.99317	60.8489	56.8626	1844.24	208.412	62.8655	1907.11	1781.38	0.248646	0.256305	0.240987
4	a	0.9	0.8	1	94.8	15.7861	4.76173	99.5617	90.0383	21918	678.222	594.477	22512.5	21323.5	1511.2	570.236	172.006	1683.21	1339.19	85.4	11.6319	3.50864	88.9086	81.8914	1.4	2.50998	0.757113	2.15711	0.642887	1584.02	542.069	163.51	1747.53	1420.51	25607.7	3910.64	1179.61	26787.3	24428.1	0.0645007	0.0718422	0.0571592
4	b	0.9	0.8	0	375.2	32.2289	9.72155	384.922	365.478	57334.2	4913.42	4306.72	61640.9	53027.5	10385	2865.3	864.291	11249.3	9520.71	412.2	53.1244	16.0245	428.224	396.176	24.8	17.7116	5.34254	30.1425	19.4575	118.018	31.8206	9.59841	127.616	108.419	2832.23	317.183	95.6754	2927.91	2736.56	0.153354	0.166117	0.140591
4	b	0.9	0.8	1	102	15.7321	4.74546	106.745	97.2545	22155.2	974.581	854.242	23009.4	21301	1274	415.092	125.209	1399.21	1148.79	78.2	21.4639	6.4744	84.6744	71.7256	1.6	1.51658	0.457461	2.05746	1.14254	978.714	274.544	82.8138	1061.53	895.901	15910.1	4991.42	1505.62	17415.7	14404.5	0.0543766	0.0597207	0.0490325
4	b	0.9	0.5	0	560.2	39.8397	12.0173	572.217	548.183	74379.2	5443.48	4771.34	79150.5	69607.9	16806.2	2096.79	632.477	17438.7	16173.7	535	75.316	22.7184	557.718	512.282	31.4	21.536	6.49615	37.8961	24.9039	70.4881	10.084	3.04173	73.5298	67.4464	2221.26	346.473	104.51	2325.77	2116.75	0.184308	0.191244	0.177372
4	b	0.9	0.1	1	730.6	37.4339	11.2916	741.892	719.308	93853.8	2391.03	2095.79	95949.6	91758	23614.2	1912.37	576.849	24191	23037.4	810.6	40.4574	12.2036	822.804	798.396	23.6	17.5585	5.29636	28.8964	18.3036	49.3659	3.5424	1.06853	50.4344	48.2974	1433.72	56.7368	17.1141	1450.83	1416.61	0.201027	0.205937	0.196116
4	b	0.9	0.1	0	860.2	45.5379	13.7361	873.936	846.464	115034	7363.26	6454.06	121488	108580	32682.4	3152.85	951.029	33633.4	31731.4	1073.8	104.946	31.6561	1105.46	1042.14	53.6	11.7601	3.54733	57.1473	50.0527	36.2403	3.21384	0.969426	37.2097	35.2708	1102.96	96.1545	29.0042	1131.97	1073.96	0.22125	0.227689	0.214812
4	b	0.9	0.5	1	229.6	14.7919	4.46184	234.062	225.138	34473.8	1971.19	1727.79	36201.6	32746	3504.2	288.481	87.0176	3591.22	3417.18	150.4	41.2953	12.4563	162.856	137.944	1.4	2.70185	0.814989	2.21499	0.585011	334.635	24.8126	7.4845	342.119	327.15	8242.2	2219.17	669.394	8911.6	7572.81	0.0922692	0.0945605	0.0899779
5	a	0.9	0.5	1	106.2	10.9864	3.31394	109.514	102.886	30476.6	1508.99	1322.66	31799.3	29153.9	7501.4	1225.73	369.73	7871.13	7131.67	273.8	21.0642	6.35382	280.154	267.446	1.8	2.58844	0.780778	2.58078	1.01922	728.903	127.249	38.3836	767.286	690.519	19605.3	1466.04	442.219	20047.6	19163.1	0.19752	0.207255	0.187784
5	a	0.9	0.8	0	162	13.1339	3.96173	165.962	158.038	47938	4372.34	3832.45	51770.5	44105.5	19781.2	2801.32	844.994	20626.2	18936.2	625.4	73.8769	22.2843	647.684	603.116	37.2	12.6768	3.82383	41.0238	33.3762	274.934	43.0853	12.9963	287.93	261.938	8645.01	1085.15	327.327	8972.33	8317.68	0.292106	0.304584	0.279628
5	a	0.9	0.1	1	286.2	33.5067	10.107	296.307	276.093	73212	3155.31	2765.7	75977.7	70446.3	44256	1921.93	579.734	44835.7	43676.3	1255	40.9573	12.3544	1267.35	1242.65	41.6	17.1114	5.1615	46.7615	36.4385	120.885	5.23909	1.58032	122.465	119.304	4260	136.514	41.1783	4301.18	4218.82	0.376749	0.381685	0.371814
5	a	0.9	0.5	0	227.6	12.5419	3.78316	231.383	223.817	61379.2	4015.97	3520.09	64899.3	57859.1	29806.2	3533.31	1065.79	30872	28740.4	867.6	59.214	17.8614	885.461	849.739	53.2	8.8713	2.67595	55.8759	50.5241	181.492	23.82	7.18509	188.677	174.307	6181.23	427.87	129.063	6310.3	6052.17	0.326875	0.338563	0.315187
5	a	0.9	0.1	0	350.4	32.6696	9.85448	360.254	340.546	92684.6	5204.04	4561.46	97246.1	88123.1	55032.2	4188.73	1263.49	56295.7	53768.7	1583.6	115.999	34.9901	1618.59	1548.61	70.8	24.682	7.4451	78.2451	63.3549	97.5337	7.74954	2.33758	99.8713	95.1961	3387.51	246.951	74.4905	3462	3313.02	0.372552	0.381106	0.363999
5	a	0.9	0.8	1	55.4	8.47349	2.55595	57.956	52.844	21203.6	552.26	484.068	21687.7	20719.5	2225.6	824.012	248.556	2474.16	1977.04	124.8	19.2146	5.7959	130.596	119.004	1.2	3.11448	0.939456	2.13946	0.260544	2671.43	942.584	284.322	2955.75	2387.1	43677.7	7035.87	2122.31	45800	41555.4	0.0949926	0.105601	0.0843838
5	b	0.9	0.1	1	500.8	54.6141	16.4739	517.274	484.326	83843.8	5537.42	4853.67	88697.5	78990.1	33624.2	2956.65	891.846	34516	32732.4	1040.4	26.3875	7.95955	1048.36	1032.44	27.2	17.1377	5.16943	32.3694	22.0306	86.9705	7.59961	2.29235	89.2629	84.6782	2794.98	73.0788	22.0435	2817.03	2772.94	0.286241	0.293834	0.278649
5	b	0.9	0.8	0	285.4	26.2736	7.92518	293.325	277.475	53171	4113.03	3605.16	56776.2	49565.8	14548.2	3495.28	1054.32	15602.5	13493.9	502	48.657	14.6769	516.677	487.323	30.4	11.0589	3.33583	33.7358	27.0642	209.621	54.0425	16.3014	225.923	193.32	5828.1	575.694	173.653	6001.76	5654.45	0.214831	0.2304	0.199262
5	b	0.9	0.8	1	78.2	12.5579	3.78797	81.988	74.412	21840.2	1187.65	1041.01	22881.2	20799.2	1589	572.092	172.566	1761.57	1416.43	102	25.5636	7.71104	109.711	94.289	0.6	2.07364	0.625496	1.2255	-0.0254961	2116.45	1062.7	320.555	2437	1795.89	30024.6	8009.64	2416.04	32440.7	27608.6	0.0678214	0.0751868	0.0604559
5	b	0.9	0.5	0	372.6	32.5392	9.81516	382.415	362.785	67921.2	4320.37	3786.9	71708.1	64134.3	23264.2	2551.31	769.579	24033.8	22494.6	722.6	54.0629	16.3076	738.908	706.292	36.8	22.742	6.85993	43.6599	29.9401	126.063	13.6976	4.13175	130.195	121.931	4039.3	321.986	97.1242	4136.42	3942.18	0.255131	0.26357	0.246691
5	b	0.9	0.1	0	624.4	24.8656	7.5005	631.9	616.9	104693	7328.13	6423.28	111116	98269.5	43024	1932.85	583.027	43607	42441	1309.6	120.604	36.3791	1345.98	1273.22	75.6	15.4693	4.66618	80.2662	70.9338	67.7145	3.01956	0.910823	68.6253	66.8037	2236.42	209.588	63.2202	2299.64	2173.2	0.29126	0.295207	0.287313
5	b	0.9	0.5	1	151.8	17.7398	5.35105	157.151	146.449	32637.8	1855.1	1626.04	34263.8	31011.8	5340.2	642.639	193.846	5534.05	5146.35	228.2	37.9961	11.4612	239.661	216.739	1.4	4.03733	1.21782	2.61782	0.182177	550.049	71.4738	21.5594	571.609	528.49	12962.3	1898.79	572.753	13535	12389.5	0.140613	0.145717	0.135509
1	a	1.2	0.5	1	1244.2	90.6102	27.3317	1271.53	1216.87	140200	7747.98	6791.28	146991	133409	19659.6	3413.51	1029.65	20689.3	18629.9	810.2	22.2531	6.71244	816.912	803.488	4.8	8.34865	2.5183	7.3183	2.2817	1.43337	0.328666	0.0991392	1.53251	1.33423	33.766	2.62676	0.79234	34.5584	32.9737	0.12298	0.129421	0.116539
1	a	1.2	0.1	0	4783.6	43.3047	13.0625	4796.66	4770.54	515677	3802.3	3332.8	519010	512344	37932.8	1062.51	320.498	38253.3	37612.3	3003.6	114.659	34.586	3038.19	2969.01	75.6	62.0508	18.7171	94.3171	56.8829	2.89336	0.105176	0.0317255	2.92509	2.86164	36.547	1.20618	0.363834	36.9108	36.1831	0.068519	0.0690979	0.0679401
1	a	1.2	0.8	0	2772.4	112.36	33.8924	2806.29	2738.51	310359	12658.2	11095.2	321454	299263	43309.8	6002.35	1810.56	45120.4	41499.2	2060.4	92.9586	28.0401	2088.44	2032.36	116.6	36.9905	11.1579	127.758	105.442	1.47533	0.247032	0.074515	1.54985	1.40082	30.5212	2.49752	0.753354	31.2745	29.7678	0.122459	0.127578	0.117339
1	a	1.2	0.8	1	381.2	16.0842	4.85164	386.052	376.348	51298.2	2503.23	2194.14	53492.3	49104.1	5102.2	318.697	96.132	5198.33	5006.07	221.8	19.4859	5.87774	227.678	215.922	3.4	3.78153	1.14067	4.54067	2.25933	1.95582	0.192054	0.0579313	2.01375	1.89788	44.9692	3.11974	0.941041	45.9102	44.0281	0.0904639	0.0921684	0.0887594
1	a	1.2	0.5	0	3668.6	93.3183	28.1486	3696.75	3640.45	401631	6573.05	5761.43	407393	395870	41233	2616.01	789.096	42022.1	40443.9	2451	35.7421	10.7813	2461.78	2440.22	91.4	25.6476	7.73637	99.1364	83.6636	2.00858	0.149777	0.045179	2.05376	1.9634	33.6695	0.668148	0.201541	33.871	33.468	0.0931053	0.0948871	0.0913235
1	a	1.2	0.1	1	4253.6	83.3085	25.1292	4278.73	4228.47	453515	3826.75	3354.23	456869	450161	37749.6	1621.32	489.057	38238.7	37260.5	2690.8	95.0826	28.6808	2719.48	2662.12	39.2	22.8408	6.88971	46.0897	32.3103	2.50914	0.129607	0.0390948	2.54823	2.47004	35.1743	1.33532	0.402788	35.577	34.7715	0.0768417	0.0778372	0.0758461
2	a	1.2	0.5	1	1185.2	51.3877	15.5006	1200.7	1169.7	134721	7222.94	6331.07	141052	128390	25139	4139.19	1248.55	26387.6	23890.4	869.2	66.1642	19.9578	889.158	849.242	4.6	4.15933	1.25462	5.85462	3.34538	11.6129	1.30563	0.39383	12.0067	11.2191	331.657	12.4052	3.74193	335.399	327.915	0.157257	0.165067	0.149446
2	a	1.2	0.1	1	4146.2	91.7971	27.6898	4173.89	4118.51	448774	3263.93	2860.91	451635	445913	42490.4	3271.85	986.923	43477.3	41503.5	2798.2	105.618	31.8588	2830.06	2766.34	27.4	35.8929	10.8268	38.2268	16.5732	8.49862	0.636357	0.191951	8.69058	8.30667	128.702	7.52705	2.27047	130.973	126.432	0.0864918	0.0885008	0.0844829
2	a	1.2	0.8	0	2705.4	95.699	28.8667	2734.27	2676.53	308181	10637.5	9323.98	317505	298857	45487.4	3599.73	1085.83	46573.2	44401.6	2127.4	77.2774	23.31	2150.71	2104.09	108.4	44.4725	13.4147	121.815	94.9853	7.25806	0.36282	0.109441	7.3675	7.14862	154.903	8.01129	2.41653	157.319	152.486	0.128616	0.131686	0.125546
2	a	1.2	0.1	0	4672.8	48.0385	14.4904	4687.29	4658.31	512674	2965.92	2599.7	515273	510074	40936.2	2841.56	857.131	41793.3	40079.1	3114.4	131.251	39.5907	3153.99	3074.81	93.6	41.2711	12.449	106.049	81.151	9.17032	0.514996	0.155344	9.32566	9.01498	120.385	6.58923	1.98758	122.373	118.397	0.0739441	0.0754924	0.0723959
2	a	1.2	0.5	0	3576.2	36.2933	10.9475	3587.15	3565.25	397805	5891.46	5164	402969	392641	45058.8	4498.26	1356.86	46415.7	43701.9	2543.4	77.9121	23.5015	2566.9	2519.9	111.8	44.7404	13.4955	125.296	98.3045	7.73297	0.700926	0.211428	7.9444	7.52154	136.136	4.98646	1.50412	137.64	134.632	0.101744	0.104808	0.0986802
2	a	1.2	0.8	1	388	22.4722	6.77854	394.779	381.221	51494.4	3080.13	2699.81	54194.2	48794.6	4906	1374.28	414.539	5320.54	4491.46	215	19.2484	5.8061	220.806	209.194	1.8	3.49285	1.05359	2.85359	0.746413	61.3122	23.556	7.10545	68.4177	54.2068	1283.29	115.492	34.837	1318.13	1248.45	0.0869852	0.0943351	0.0796353
2	b	1.2	0.1	1	4218.6	77.0084	23.2289	4241.83	4195.37	451959	4836.57	4239.36	456199	447720	39305.6	2330.63	703.015	40008.6	38602.6	2725.8	120.943	36.4814	2762.28	2689.32	45.6	36.487	11.006	56.606	34.594	5.98117	0.378804	0.114263	6.09544	5.86691	86.1502	4.44778	1.34163	87.4919	84.8086	0.080009	0.08144	0.078578
2	b	1.2	0.8	0	2766.4	127.098	38.3378	2804.74	2728.06	311622	11114.9	9742.46	321364	301879	42046.6	4635.11	1398.14	43444.7	40648.5	2066.4	98.2665	29.6412	2096.04	2036.76	93.6	42.8754	12.933	106.533	80.667	5.02465	0.634688	0.191448	5.2161	4.8332	101.376	7.16975	2.16269	103.538	99.213	0.118887	0.12284	0.114934
2	b	1.2	0.5	0	3659	67.6424	20.4037	3679.4	3638.6	400498	5537.66	4853.88	405351	395644	42366.6	3294.73	993.825	43360.4	41372.8	2460.6	72.8169	21.9646	2482.56	2438.64	89.6	29.0482	8.76214	98.3621	80.8379	5.43085	0.503162	0.151774	5.58263	5.27908	93.0895	4.60607	1.38938	94.4789	91.7002	0.095665	0.0979091	0.0934209
2	b	1.2	0.5	1	1206.4	42.4358	12.8004	1219.2	1193.6	136029	4715.24	4133.01	140162	131896	23830.8	5008.45	1510.75	25341.6	22320	848	107.657	32.4737	880.474	815.526	5.8	4.32435	1.3044	7.1044	4.4956	7.3824	2.16075	0.651772	8.03417	6.73063	200.455	31.1011	9.38137	209.836	191.073	0.149073	0.158524	0.139623
2	b	1.2	0.1	0	4742.4	74.5607	22.4906	4764.89	4719.91	513591	4521.15	3962.89	517554	509629	40018.4	2925.4	882.422	40900.8	39136	3044.8	130.097	39.2426	3084.04	3005.56	93	31.4643	9.49091	102.491	83.5091	6.29425	0.485935	0.146578	6.44083	6.14767	82.4613	3.12285	0.94198	83.4032	81.5193	0.0722863	0.0738802	0.0706924
2	b	1.2	0.8	1	371.2	44.8185	13.5191	384.719	357.681	51382.2	2414.56	2116.41	53498.6	49265.8	5018.2	637.021	192.152	5210.35	4826.05	231.8	39.009	11.7667	243.567	220.033	-0.2	2.94958	0.889713	0.689713	-1.08971	30.7419	3.88	1.17037	31.9123	29.5715	672.094	110.621	33.3679	705.462	638.726	0.0889745	0.0923815	0.0855676
3	a	1.2	0.8	0	2394.2	100.435	30.2953	2424.5	2363.9	296948	10533.4	9232.74	306181	287716	56720	3230.67	974.503	57694.5	55745.5	2438.6	73.694	22.2291	2460.83	2416.37	138.4	38.9012	11.7342	150.134	126.666	19.5963	1.22728	0.370197	19.9665	19.2261	455.054	21.1896	6.39164	461.446	448.663	0.160376	0.163132	0.157621
3	a	1.2	0.1	0	4249.8	47.0659	14.197	4264	4235.6	500541	5517.34	4836.07	505377	495705	53068.8	3922.39	1183.15	54252	51885.6	3537.4	95.3955	28.7752	3566.18	3508.62	115.4	83.0951	25.0649	140.465	90.3351	21.8011	1.45647	0.439331	22.2404	21.3617	325.938	8.4741	2.55613	328.494	323.382	0.0958596	0.0979967	0.0937224
3	a	1.2	0.5	0	3149.2	58.849	17.7513	3166.95	3131.45	386399	5274.61	4623.31	391022	381776	56465.2	3091.85	932.628	57397.8	55532.6	2970.4	53.5192	16.1436	2986.54	2954.26	122.8	47.5678	14.3484	137.148	108.452	20.018	1.14212	0.344509	20.3625	19.6735	379.701	8.76206	2.643	382.344	377.058	0.1275	0.129606	0.125394
3	a	1.2	0.5	1	1051.6	65.8658	19.8678	1071.47	1031.73	131427	5877.99	5152.19	136579	126275	28432.8	2393.3	721.918	29154.7	27710.9	1002.8	54.733	16.5097	1019.31	986.29	8.6	6.54217	1.97339	10.5734	6.62661	38.9053	3.40937	1.02841	39.9337	37.8769	1098.91	53.072	16.0087	1114.92	1082.9	0.177861	0.182377	0.173345
3	a	1.2	0.8	1	333	38.8458	11.7175	344.718	321.282	49678.4	2057.94	1803.83	51482.2	47874.6	6722	796.09	240.133	6962.13	6481.87	270	30.7734	9.28251	279.283	260.717	2.2	4.43847	1.33882	3.53882	0.861176	161.176	18.9011	5.70135	166.877	155.475	4003.65	385.606	116.315	4119.97	3887.34	0.119184	0.123441	0.114926
3	a	1.2	0.1	1	3731.6	80.5065	24.2841	3755.88	3707.32	436832	4313.11	3780.54	440613	433052	54432.6	4741.67	1430.28	55862.9	53002.3	3212.8	88.3018	26.6354	3239.44	3186.16	56	23.6114	7.12218	63.1222	48.8778	21.2135	1.87247	0.564814	21.7783	20.6487	357.455	11.9701	3.61067	361.065	353.844	0.110801	0.113712	0.10789
3	b	1.2	0.5	1	1095.8	36.9892	11.1575	1106.96	1084.64	132731	5778.96	5065.39	137796	127666	27128.6	3376.33	1018.44	28147	26110.2	958.6	55.9759	16.8846	975.485	941.715	8	7.51665	2.26733	10.2673	5.73267	22.5175	3.01569	0.909654	23.4272	21.6079	630.606	40.8825	12.3319	642.938	618.275	0.169703	0.176073	0.163332
3	b	1.2	0.8	1	346	19.7484	5.95693	351.957	340.043	49911.6	1667.83	1461.89	51373.5	48449.7	6488.8	1780.98	537.216	7026.02	5951.58	257	26.5989	8.02331	265.023	248.977	2.6	3.91152	1.17988	3.77988	1.42012	96.7315	28.5512	8.6122	105.344	88.1193	2310.31	244.422	73.7276	2384.04	2236.59	0.115049	0.124574	0.105524
3	b	1.2	0.1	0	4560.2	72.1297	21.7573	4581.96	4538.44	508700	3345.56	2932.45	511632	505768	44909.8	1642.17	495.346	45405.1	44414.5	3227	82.7526	24.9616	3251.96	3202.04	107.2	47.7881	14.4148	121.615	92.7852	15.2898	0.543158	0.163839	15.4537	15.126	212.724	7.33665	2.21303	214.937	210.511	0.0811218	0.0820165	0.080227
3	b	1.2	0.8	0	2594.2	112.023	33.7908	2627.99	2560.41	306123	11591.1	10159.9	316282	295963	47545.8	5170.91	1559.76	49105.6	45986	2238.6	96.1317	28.9973	2267.6	2209.6	124.4	52.324	15.7831	140.183	108.617	13.6271	1.57659	0.475563	14.1027	13.1516	286.953	11.9329	3.59946	290.552	283.353	0.134436	0.138846	0.130026
3	b	1.2	0.1	1	3954.2	62.1184	18.7375	3972.94	3935.46	444558	5232.7	4586.58	449144	439971	46707	3034.57	915.35	47622.3	45791.7	2990.2	31.2922	9.439	2999.64	2980.76	30.6	33.5306	10.1142	40.7142	20.4858	14.3009	0.90626	0.273365	14.5742	14.0275	222.682	4.05164	1.22214	223.904	221.459	0.095075	0.0969382	0.0932117
3	b	1.2	0.5	0	3405.6	53.0688	16.0077	3421.61	3389.59	391587	6580.07	5767.58	397354	385819	51277.6	2635.95	795.11	52072.7	50482.5	2714	99.368	29.9735	2743.97	2684.03	110	15.9217	4.80263	114.803	105.197	12.9164	0.726633	0.219182	13.1356	12.6972	243.689	7.07411	2.13384	245.823	241.555	0.115786	0.117582	0.113991
4	a	1.2	0.1	1	3181.2	109.221	32.9455	3214.15	3148.25	423680	4746.02	4159.99	427840	419520	67584.6	3193.4	963.26	68547.9	66621.3	3763.2	144.297	43.526	3806.73	3719.67	79	32.6879	9.86002	88.86	69.14	32.0591	1.10715	0.333961	32.393	31.7251	575.583	19.679	5.936	581.519	569.647	0.137573	0.139533	0.135612
4	a	1.2	0.8	0	1980	30.0333	9.05928	1989.06	1970.94	282529	7946.64	6965.41	289495	275564	71139	4025.38	1214.22	72353.2	69924.8	2852.8	48.1736	14.5311	2867.33	2838.27	161	58.3652	17.6053	178.605	143.395	30.6752	1.83931	0.554811	31.23	30.1203	762.965	6.0807	1.83419	764.8	761.131	0.201146	0.204579	0.197713
4	a	1.2	0.5	1	876	47.016	14.1819	890.182	861.818	122884	4640.56	4067.55	126952	118817	36975.2	4733.7	1427.88	38403.1	35547.3	1178.4	68.7554	20.7394	1199.14	1157.66	6.4	9.96494	3.00583	9.40583	3.39417	58.8005	9.37095	2.82666	61.6272	55.9739	1819.63	103.408	31.1922	1850.82	1788.44	0.231298	0.24023	0.222366
4	a	1.2	0.5	0	2715.4	48.4231	14.6064	2730.01	2700.79	369044	7252.6	6357.07	375401	362687	73820.2	3608.02	1088.33	74908.5	72731.9	3404.2	83.2568	25.1137	3429.31	3379.09	167.4	36.3359	10.9604	178.36	156.44	29.524	1.55324	0.468522	29.9925	29.0555	639.185	13.5843	4.09758	643.282	635.087	0.166688	0.169146	0.164231
4	a	1.2	0.1	0	3630.4	32.5008	9.80356	3640.2	3620.6	486727	4378.18	3837.57	490565	482889	66882.8	1832.03	552.617	67435.4	66330.2	4156.8	106.309	32.0673	4188.87	4124.73	148	47.5079	14.3303	162.33	133.67	32.9441	0.984263	0.296894	33.241	32.6472	530.019	14.4226	4.35046	534.369	525.668	0.120812	0.12181	0.119814
4	a	1.2	0.8	1	284.4	23.5436	7.10171	291.502	277.298	48449.8	1890.31	1656.9	50106.7	46792.9	7950.6	1310.3	395.24	8345.84	7555.36	318.6	16.4104	4.95004	323.55	313.65	3.8	1.92354	0.580218	4.38022	3.21978	275.853	42.8844	12.9357	288.789	262.918	6758.96	373.711	112.727	6871.68	6646.23	0.140967	0.147975	0.133959
4	b	1.2	0.5	0	3139.6	57.765	17.4243	3157.02	3122.18	384245	6989	6126.02	390371	378119	58619.6	4547.99	1371.86	59991.5	57247.7	2980	60.2163	18.1637	2998.16	2961.84	117.4	52.6574	15.8836	133.284	101.516	20.9943	1.53666	0.463519	21.4578	20.5307	411.219	6.06538	1.82957	413.049	409.39	0.132365	0.135462	0.129267
4	b	1.2	0.8	1	311	21.2955	6.42361	317.424	304.576	49022.4	2329.73	2042.06	51064.5	46980.3	7378	1460.38	440.511	7818.51	6937.49	292	26.0864	7.86873	299.869	284.131	2.8	3.70135	1.11648	3.91648	1.68352	163.488	29.282	8.83265	172.32	154.655	4037.36	335.609	101.233	4138.59	3936.13	0.130815	0.138625	0.123004
4	b	1.2	0.1	0	4137.6	49.6165	14.9664	4152.57	4122.63	500239	5528.57	4845.92	505085	495393	53370.8	2959.46	892.695	54263.5	52478.1	3649.6	118.802	35.8354	3685.44	3613.76	117.4	54.3581	16.3966	133.797	101.003	23.2715	1.36242	0.410962	23.6824	22.8605	339.689	9.53316	2.87559	342.564	336.813	0.0964051	0.0980176	0.0947926
4	b	1.2	0.8	0	2353.8	70.0871	21.1411	2374.94	2332.66	294672	8474.35	7427.96	302100	287244	58996.6	1844.92	556.503	59553.1	58440.1	2479	56.2272	16.9604	2495.96	2462.04	135.8	42.0202	12.675	148.475	123.125	20.3913	0.609466	0.18384	20.5751	20.2075	485.176	13.723	4.13943	489.315	481.036	0.166813	0.168387	0.16524
4	b	1.2	0.1	1	3684.2	44.9911	13.5712	3697.77	3670.63	436464	3260.18	2857.62	439322	433606	54800.8	3374.01	1017.74	55818.5	53783.1	3260.2	56.1445	16.9355	3277.14	3243.26	48.6	35.9277	10.8373	59.4373	37.7627	22.3205	1.33287	0.402049	22.7226	21.9185	374.191	8.027	2.42127	376.613	371.77	0.11155	0.113622	0.109479
4	b	1.2	0.5	1	975	41.0366	12.3783	987.378	962.622	128310	6339.37	5556.6	133866	122753	31549.8	5130.84	1547.67	33097.5	30002.1	1079.4	77.1058	23.2583	1102.66	1056.14	7.2	7.59605	2.29128	9.49128	4.90872	38.3471	7.82184	2.35939	40.7065	35.9877	1097.19	97.2868	29.3457	1126.53	1067.84	0.197359	0.207041	0.187678
5	a	1.2	0.1	1	1640	25.5636	7.71104	1647.71	1632.29	372430	5100.88	4471.04	376901	367959	118835	2674.58	806.762	119642	118028	5304.4	83.0108	25.0395	5329.44	5279.36	114.2	43.8714	13.2334	127.433	100.967	44.9131	1.02593	0.309462	45.2225	44.6036	1005.96	14.9977	4.52392	1010.49	1001.44	0.241896	0.243538	0.240253
5	a	1.2	0.5	1	392.8	23.3816	7.05285	399.853	385.747	100436	4356.74	3818.78	104255	96617.2	59423.6	3978.76	1200.16	60623.8	58223.4	1661.6	74.1033	22.3526	1683.95	1639.25	14	6.59545	1.98946	15.9895	12.0105	90.2225	6.20693	1.87227	92.0948	88.3502	3219.91	145.001	43.7383	3263.65	3176.18	0.371724	0.379231	0.364216
5	a	1.2	0.8	0	971.2	26.7526	8.06967	979.27	963.13	234395	8339.06	7309.37	241704	227085	119274	1641.1	495.024	119769	118779	3861.6	24.501	7.39051	3868.99	3854.21	243.6	30.1546	9.09586	252.696	234.504	44.777	0.642786	0.193891	44.9709	44.5831	1382.85	8.1464	2.45729	1385.31	1380.4	0.337247	0.338647	0.335847
5	a	1.2	0.1	0	1892	57.0351	17.2041	1909.2	1874.8	438932	5679.92	4978.58	443910	433953	114678	4070.48	1227.82	115906	113450	5895.2	114.901	34.6588	5929.86	5860.54	280.4	42.1817	12.7237	293.124	267.676	46.5534	1.61295	0.486532	47.0399	46.0669	904.969	17.1281	5.16653	910.135	899.802	0.207146	0.209364	0.204928
5	a	1.2	0.5	0	1371.8	36.8334	11.1105	1382.91	1360.69	318860	7070.57	6197.52	325057	312662	124005	3217.75	970.605	124975	123034	4747.8	74.1465	22.3656	4770.17	4725.43	260.4	29.2027	8.80874	269.209	251.591	43.0718	1.10696	0.333905	43.4057	42.7379	1124.57	16.8844	5.09303	1129.67	1119.48	0.280006	0.282198	0.277814
5	a	1.2	0.8	1	127	12.4097	3.74327	130.743	123.257	41709.8	1985.07	1739.96	43449.8	39969.8	14690.6	2018.58	608.887	15299.5	14081.7	476	36.5855	11.0357	487.036	464.964	3.2	4.43847	1.33882	4.53882	1.86118	368.995	48.4375	14.6107	383.606	354.385	11278	870.559	262.596	11540.6	11015.4	0.26047	0.271266	0.249674
5	b	1.2	0.5	1	735	52.4023	15.8067	750.807	719.193	119066	6557.13	5747.47	124813	113318	40793.8	1783.36	537.933	41331.7	40255.9	1319.4	82.9536	25.0222	1344.42	1294.38	11.4	6.22896	1.87891	13.2789	9.52109	71.4468	3.04511	0.91853	72.3653	70.5283	2212.2	128.613	38.7949	2251	2173.41	0.255185	0.25855	0.25182
5	b	1.2	0.8	0	1678.6	114.984	34.6839	1713.28	1643.92	270958	13418.7	11761.8	282720	259196	82710.2	6112.92	1843.91	84554.1	80866.3	3154.2	99.4771	30.0064	3184.21	3124.19	193.8	24.2425	7.31254	201.113	186.487	35.5405	2.43473	0.734414	36.2749	34.806	928.912	29.1003	8.77786	937.689	920.134	0.233864	0.239077	0.22865
5	b	1.2	0.5	0	2319.8	97.2867	29.3457	2349.15	2290.45	356603	7783.22	6822.16	363425	349781	86261.2	4479.81	1351.29	87612.5	84909.9	3799.8	91.1027	27.4803	3827.28	3772.32	172.2	17.936	5.41023	177.61	166.79	34.1274	1.73235	0.522548	34.65	33.6049	773.458	18.0371	5.44074	778.899	768.017	0.19478	0.197832	0.191729
5	b	1.2	0.8	1	233.2	13.8636	4.18184	237.382	229.018	45905	3198.44	2803.5	48708.5	43101.5	10495.4	1723.52	519.885	11015.3	9975.51	369.8	21.0879	6.36098	376.161	363.439	4	2.91548	0.879427	4.87943	3.12057	282.622	46.8358	14.1276	296.749	268.494	7868.33	449.43	135.566	8003.89	7732.76	0.186087	0.195305	0.17687
5	b	1.2	0.1	0	3207.6	67.3669	20.3206	3227.92	3187.28	476988	4966.85	4353.55	481342	472634	76621.8	2564.04	773.421	77395.2	75848.4	4579.6	68.2078	20.5743	4600.17	4559.03	183.8	35.1241	10.5949	194.395	173.205	38.5628	1.24845	0.376584	38.9394	38.1862	644.75	9.30759	2.80755	647.557	641.942	0.138404	0.139801	0.137007
5	b	1.2	0.1	1	2749.2	37.8774	11.4254	2760.63	2737.77	411553	5815.55	5097.46	416651	406456	79711.6	4937.28	1489.29	81200.9	78222.3	4195.2	73.7102	22.234	4217.43	4172.97	77.6	35.5992	10.7382	88.3382	66.8618	37.048	2.42846	0.732522	37.7805	36.3155	701.818	11.8127	3.56318	705.381	698.255	0.162258	0.165289	0.159226
1	a	1.5	0.8	1	1265	76.7203	23.142	1288.14	1241.86	149951	6195.84	5430.8	155382	144520	18523.4	3535.04	1066.31	19589.7	17457.1	831	19.5576	5.89938	836.899	825.101	-4.4	8.14248	2.45611	-1.94389	-6.85611	1.61087	0.36107	0.108913	1.71978	1.50195	34.7006	1.45118	0.437736	35.1383	34.2628	0.109948	0.116277	0.103619
1	a	1.5	0.1	1	6646.6	79.1694	23.8807	6670.48	6622.72	674671	1434.61	1257.46	675929	673414	22374.8	530.605	160.052	22534.9	22214.7	3444.4	167.267	50.4546	3494.85	3393.95	33.6	30.5172	9.20524	42.8052	24.3948	6.5602	0.169907	0.051251	6.61145	6.50895	42.6717	1.99826	0.602757	43.2744	42.0689	0.0320995	0.0323291	0.0318698
1	a	1.5	0.8	0	5698	80.7434	24.3555	5722.36	5673.64	600115	2355.63	2064.76	602180	598050	28355	1725.36	520.438	28875.4	27834.6	3214.6	77.7194	23.4433	3238.04	3191.16	56.8	51.4121	15.508	72.308	41.292	4.57899	0.261056	0.0787451	4.65774	4.50025	40.2989	1.08711	0.327918	40.6268	39.971	0.0451175	0.0459456	0.0442894
1	a	1.5	0.5	1	3545	124.175	37.4564	3582.46	3507.54	373239	3414.26	2992.67	376232	370247	35102.6	2394.3	722.22	35824.8	34380.4	2154.2	128.438	38.742	2192.94	2115.46	16.4	12.9345	3.90156	20.3016	12.4984	2.14943	0.165797	0.0500111	2.19944	2.09942	34.986	2.29812	0.693206	35.6793	34.2928	0.0859637	0.0877324	0.0841951
1	a	1.5	0.1	0	7054.4	77.2807	23.311	7077.71	7031.09	719821	1189.38	1042.52	720864	718779	20668.6	318.632	96.1124	20764.7	20572.5	3640.6	147.115	44.3759	3684.98	3596.22	98.8	26.5838	8.01877	106.819	90.7812	7.66204	0.106878	0.0322387	7.69428	7.6298	43.5536	1.90554	0.574788	44.1283	42.9788	0.0279121	0.0280419	0.0277823
1	a	1.5	0.5	0	6301	129.634	39.103	6340.1	6261.9	656068	2043.73	1791.38	657860	654277	25480	2036.38	614.256	26094.3	24865.7	3357.4	109.669	33.0807	3390.48	3324.32	67.6	26.857	8.10118	75.7012	59.4988	5.63525	0.48613	0.146637	5.78189	5.48861	42.5673	1.36819	0.412703	42.98	42.1546	0.0373855	0.0382867	0.0364842
2	a	1.5	0.5	1	3414.6	80.9525	24.4186	3439.02	3390.18	371447	2219.24	1945.21	373392	369502	36894.8	4192.68	1264.68	38159.5	35630.1	2284.6	136.749	41.2491	2325.85	2243.35	20.4	9.20869	2.77772	23.1777	17.6223	9.21403	0.965151	0.291129	9.50516	8.9229	147.702	5.68662	1.71532	149.417	145.987	0.0903527	0.0934498	0.0872556
2	a	1.5	0.5	0	6153.2	112.571	33.956	6187.16	6119.24	652917	684.387	599.88	653517	652317	28631	847.623	255.678	28886.7	28375.3	3505.2	172.972	52.1753	3557.38	3453.02	47.6	57.2739	17.2762	64.8762	30.3238	13.7218	0.739971	0.223205	13.945	13.4986	112.294	8.86673	2.67457	114.968	109.619	0.0420088	0.0423839	0.0416336
2	a	1.5	0.1	0	6800.6	86.996	26.2416	6826.84	6774.36	718223	1076.71	943.762	719167	717279	22266.8	1091.12	329.126	22595.9	21937.7	3894.4	187.599	56.5875	3950.99	3837.81	81	45.9511	13.8607	94.8607	67.1393	18.5625	0.804408	0.242642	18.8051	18.3199	106.287	8.03051	2.42233	108.709	103.864	0.0300704	0.0305148	0.0296259
2	a	1.5	0.8	0	5520.6	95.9052	28.9289	5549.53	5491.67	596539	2638.25	2312.48	598852	594227	31930.8	992.607	299.411	32230.2	31631.4	3392	71.4073	21.5394	3413.54	3370.46	86.2	42.222	12.7359	98.9359	73.4641	12.3723	0.343333	0.103563	12.4759	12.2688	116.41	0.744087	0.224447	116.634	116.185	0.0508072	0.0512836	0.0503308
2	a	1.5	0.8	1	1213.4	89.6621	27.0458	1240.45	1186.35	147271	3365.37	2949.82	150221	144322	21203.2	2688.1	810.841	22014	20392.4	882.6	33.7387	10.177	892.777	872.423	-0.6	5.59464	1.68757	1.08757	-2.28757	14.1595	1.58017	0.476645	14.6361	13.6828	336.559	5.83814	1.76102	338.32	334.798	0.125854	0.130667	0.121041
2	a	1.5	0.1	1	6421.8	176.334	53.1896	6474.99	6368.61	671729	814.369	713.813	672443	671015	25316.8	653.566	197.142	25513.9	25119.7	3669.2	236.758	71.4158	3740.62	3597.78	38.6	43.6955	13.1804	51.7804	25.4196	15.8714	0.604109	0.182224	16.0536	15.6891	109.914	9.09524	2.7435	112.657	107.17	0.0363201	0.036603	0.0360373
2	b	1.5	0.1	1	6531.6	169.509	51.1309	6582.73	6480.47	673591	1566.23	1372.83	674964	672218	23455	524.354	158.167	23613.2	23296.8	3559.4	256.712	77.435	3636.84	3481.96	36.2	30.8496	9.30551	45.5055	26.8945	12.4796	0.334286	0.100834	12.5804	12.3787	82.5402	5.95233	1.79547	84.3356	80.7447	0.0336491	0.0338761	0.0334222
2	b	1.5	0.5	1	3501.6	68.0022	20.5123	3522.11	3481.09	372540	2653.05	2325.46	374866	370215	35801.6	1957.7	590.524	36392.1	35211.1	2197.6	58.7478	17.7207	2215.32	2179.88	10.4	4.5607	1.37569	11.7757	9.02431	6.20529	0.324954	0.0980194	6.30331	6.10727	100.971	4.50638	1.35931	102.33	99.6117	0.0876755	0.0891217	0.0862294
2	b	1.5	0.8	0	5546.2	80.5214	24.2886	5570.49	5521.91	598405	2727.21	2390.46	600796	596015	30065	858.934	259.09	30324.1	29805.9	3366.4	108.031	32.5867	3398.99	3333.81	46.6	47.3265	14.2756	60.8756	32.3244	9.04852	0.334845	0.101003	9.14953	8.94752	80.8445	3.76124	1.13454	81.979	79.7099	0.0478384	0.0482506	0.0474261
2	b	1.5	0.5	0	6158.6	135.45	40.8574	6199.46	6117.74	654037	1442.54	1264.42	655301	652772	27511.4	1087.55	328.048	27839.4	27183.4	3499.8	176.726	53.3079	3553.11	3446.49	70.4	65.3896	19.7242	90.1242	50.6758	10.4242	0.559513	0.168772	10.5929	10.2554	82.0268	5.47912	1.65273	83.6796	80.3741	0.040366	0.0408474	0.0398847
2	b	1.5	0.1	0	6849.2	100.929	30.4444	6879.64	6818.76	719194	1477.52	1295.08	720489	717899	21296.2	1216.61	366.978	21663.2	20929.2	3845.8	193.048	58.2313	3904.03	3787.57	87.4	51.1693	15.4348	102.835	71.9652	13.9175	0.657094	0.198207	14.1157	13.7193	77.121	5.27878	1.5923	78.7133	75.5287	0.0287596	0.0292552	0.028264
2	b	1.5	0.8	1	1243.2	61.9088	18.6742	1261.87	1224.53	148788	3487.75	3057.09	151845	145731	19687	2402.33	724.641	20411.6	18962.4	852.8	63.8412	19.2571	872.057	833.543	2.2	3.89872	1.17601	3.37601	1.02399	8.70535	0.744827	0.22467	8.93002	8.48068	199.847	10.0757	3.03926	202.886	196.807	0.116854	0.121156	0.112553
3	a	1.5	0.8	0	5030	74.6626	22.5213	5052.52	5007.48	587974	1922.97	1685.52	589660	586289	40496	1957.24	590.382	41086.4	39905.6	3882.6	37.347	11.2654	3893.87	3871.33	78.8	66.8558	20.1665	98.9665	58.6335	28.7961	0.989797	0.298563	29.0946	28.4975	299.971	5.28334	1.59367	301.565	298.378	0.0644358	0.0653752	0.0634964
3	a	1.5	0.5	0	5589	95.3598	28.7644	5617.76	5560.24	645687	1480.6	1297.78	646985	644390	35860.8	1167.14	352.056	36212.9	35508.7	4069.4	92.8536	28.0085	4097.41	4041.39	96.6	31.3417	9.45393	106.054	87.1461	32.7582	1.06291	0.320616	33.0788	32.4376	288.545	6.23882	1.88189	290.427	286.663	0.0526167	0.0531332	0.0521001
3	a	1.5	0.1	1	5936.2	45.4775	13.7179	5949.92	5922.48	665839	1479.47	1296.79	667135	664542	31207.4	1496.28	451.338	31658.7	30756.1	4154.8	155.258	46.8323	4201.63	4107.97	35.6	40.8448	12.3205	47.9205	23.2795	37.7759	2.20714	0.665764	38.4416	37.1101	283.29	5.24138	1.58102	284.871	281.709	0.0447709	0.0454184	0.0441234
3	a	1.5	0.5	1	3069.4	68.4054	20.6339	3090.03	3048.77	359817	3708.05	3250.19	363067	356567	48525.2	1260.6	380.25	48905.5	48144.9	2629.8	77.6415	23.4199	2653.22	2606.38	20.4	5.31977	1.60466	22.0047	18.7953	23.0126	0.528173	0.159319	23.1719	22.8533	424.829	16.4733	4.96903	429.798	419.86	0.118835	0.119766	0.117903
3	a	1.5	0.1	0	6194	77.1686	23.2772	6217.28	6170.72	711805	1514	1327.05	713132	710478	28684.8	1110.02	334.827	29019.6	28350	4501	88.5325	26.705	4527.71	4474.29	119.6	55.9759	16.8846	136.485	102.715	41.9283	1.2799	0.38607	42.3144	41.5422	267.044	6.06938	1.83078	268.875	265.214	0.0387376	0.0391898	0.0382854
3	a	1.5	0.8	1	1074	66.4116	20.0325	1094.03	1053.97	140254	6419.01	5626.41	145880	134627	28220.8	2195.3	662.192	28883	27558.6	1022	61.4166	18.5258	1040.53	1003.47	3.4	4.3359	1.30788	4.70788	2.09212	38.9842	2.82915	0.853386	39.8376	38.1308	1075.48	80.622	24.3189	1099.79	1051.16	0.167508	0.171438	0.163577
3	b	1.5	0.5	0	5958.4	83.5183	25.1925	5983.59	5933.21	649984	2236.42	1960.27	651944	648023	31564.6	2421.78	730.508	32295.1	30834.1	3700	134.696	40.6298	3740.63	3659.37	93.8	58.7129	17.7102	111.51	76.0898	22.5442	1.85469	0.559449	23.1036	21.9847	191.583	7.97942	2.40692	193.99	189.176	0.0463131	0.0473849	0.0452412
3	b	1.5	0.1	0	6612	117.113	35.3261	6647.33	6576.67	715672	1177.38	1032	716704	714640	24818.4	1190.93	359.232	25177.6	24459.2	4083	171.367	51.6912	4134.69	4031.31	59	38.1969	11.5217	70.5217	47.4783	28.9975	1.25303	0.377966	29.3755	28.6196	176.261	8.56981	2.58501	178.846	173.676	0.0335162	0.0340013	0.0330311
3	b	1.5	0.1	1	6221.8	88.6972	26.7547	6248.55	6195.05	670152	649.195	569.034	670721	669583	26894.2	1352.97	408.112	27302.3	26486.1	3869.2	176.313	53.1832	3922.38	3816.02	31.8	42.7633	12.8992	44.6992	18.9008	26.4621	0.869472	0.262269	26.7244	26.1999	184.018	9.58746	2.89197	186.91	181.126	0.0385831	0.0391686	0.0379976
3	b	1.5	0.8	1	1139.8	48.1165	14.5139	1154.31	1125.29	145225	4275.25	3747.35	148972	141477	23250	2307.66	696.085	23946.1	22553.9	956.2	38.6161	11.6482	967.848	944.552	3.6	5.81378	1.75367	5.35367	1.84633	26.5819	2.82216	0.85128	27.4332	25.7306	641.908	32.3915	9.7706	651.679	632.137	0.138003	0.142135	0.133871
3	b	1.5	0.5	1	3288.2	56.0509	16.9072	3305.11	3271.29	367570	5200.55	4558.4	372129	363012	40771.6	4028.14	1215.05	41986.7	39556.5	2411	116.043	35.0034	2446	2376	18.2	5.06952	1.52917	19.7292	16.6708	15.933	1.53309	0.462443	16.3955	15.4706	268.16	18.4532	5.56625	273.726	262.594	0.0998467	0.102822	0.0968711
3	b	1.5	0.8	0	5332.8	38.4994	11.613	5344.41	5321.19	593340	4876.57	4274.43	597614	589065	35130.6	3232.78	975.138	36105.7	34155.5	3579.8	13.5351	4.08275	3583.88	3575.72	51.4	62.0588	18.7195	70.1195	32.6805	19.9359	2.01885	0.608967	20.5449	19.3269	194.208	2.9994	0.904743	195.113	193.303	0.0558986	0.0574502	0.054347
4	a	1.5	0.1	1	5143.8	118.278	35.6775	5179.48	5108.12	657724	1992.15	1746.16	659470	655978	39322	1174.02	354.133	39676.1	38967.9	4947.2	191.472	57.7559	5004.96	4889.44	67.8	33.1014	9.98473	77.7847	57.8153	55.8435	2.27705	0.686851	56.5304	55.1567	443.923	16.6319	5.01687	448.94	438.906	0.0564123	0.0569204	0.0559043
4	a	1.5	0.5	0	4890.2	33.1466	9.99839	4900.2	4880.2	635197	2007.88	1759.95	636957	633437	46351.6	1736.93	523.929	46875.5	45827.7	4768.2	93.828	28.3024	4796.5	4739.9	150.6	50.7425	15.306	165.906	135.294	47.6446	1.38559	0.417952	48.0625	47.2266	462.876	8.89369	2.6827	465.558	460.193	0.0680093	0.068778	0.0672405
4	a	1.5	0.1	0	5525.6	85.9145	25.9153	5551.52	5499.68	703683	2157.57	1891.16	705574	701792	36806.8	1333.53	402.249	37209	36404.6	5169.4	184.033	55.512	5224.91	5113.89	165	44.3903	13.3899	178.39	151.61	59.9488	1.98436	0.598565	60.5474	59.3503	426.852	14.6189	4.40965	431.262	422.443	0.049706	0.0502492	0.0491628
4	a	1.5	0.8	0	4311.4	100.652	30.3607	4341.76	4281.04	576493	3320.85	2910.8	579404	573582	51977.4	1846.29	556.916	52534.3	51420.5	4601.2	70.6697	21.3169	4622.52	4579.88	109.6	54.7248	16.5072	126.107	93.0928	42.6491	1.41911	0.428061	43.0772	42.2211	481.434	8.33742	2.51491	483.948	478.919	0.0827046	0.0835908	0.0818185
4	a	1.5	0.8	1	894.8	62.4155	18.8271	913.627	875.973	136111	3882.61	3403.2	139515	132708	32363.2	1749.44	527.702	32890.9	31835.5	1201.2	47.6151	14.3627	1215.56	1186.84	6.4	3.84708	1.16044	7.56044	5.23956	66.6656	3.74591	1.12992	67.7956	65.5357	1793.87	65.918	19.8836	1813.76	1773.99	0.192095	0.195228	0.188963
4	a	1.5	0.5	1	2596	42.5088	12.8224	2608.82	2583.18	347810	3420.77	2998.38	350808	344811	60532.2	2005.76	605.019	61137.2	59927.2	3103.2	80.4966	24.2811	3127.48	3078.92	28.8	5.26308	1.58756	30.3876	27.2124	36.2406	0.976383	0.294517	36.5351	35.9461	706.838	20.6703	6.235	713.073	700.603	0.148239	0.149721	0.146757
4	b	1.5	0.1	0	6197.6	113.253	34.1618	6231.76	6163.44	711129	1319.9	1156.92	712286	709972	29360.8	1617.87	488.017	29848.8	28872.8	4497.4	187.981	56.7027	4554.1	4440.7	101.8	49.977	15.0751	116.875	86.7249	43.8541	2.24238	0.676392	44.5305	43.1777	285.98	9.73495	2.93646	288.916	283.043	0.0396505	0.0403095	0.0389915
4	b	1.5	0.1	1	5857.2	48.1009	14.5092	5871.71	5842.69	665508	1222.21	1071.3	666580	664437	31537.6	1171.19	353.278	31890.9	31184.3	4233.8	99.4922	30.0109	4263.81	4203.79	53.6	23.4158	7.06317	60.6632	46.5368	40.3276	1.65758	0.499994	40.8276	39.8276	300.169	7.49028	2.25938	302.429	297.91	0.0452446	0.0457515	0.0447378
4	b	1.5	0.5	0	5532.2	87.7166	26.4589	5558.66	5505.74	645004	1130.46	990.875	645994	644013	36544.6	1252.18	377.707	36922.3	36166.9	4126.2	119.389	36.0126	4162.21	4090.19	93.4	58.6455	17.6899	111.09	75.7101	34.9687	1.23644	0.372961	35.3417	34.5957	309.577	7.35922	2.21984	311.797	307.357	0.05362	0.0541742	0.0530658
4	b	1.5	0.8	0	4992.2	97.3869	29.3759	5021.58	4962.82	587289	2989.12	2620.03	589909	584669	41181.4	886.214	267.318	41448.7	40914.1	3920.4	72.4866	21.8649	3942.26	3898.54	97.6	89.0831	26.8711	124.471	70.7289	30.6108	0.766302	0.231148	30.8419	30.3796	321.481	4.89107	1.47535	322.956	320.006	0.0655264	0.0659518	0.0651011
4	b	1.5	0.8	1	1048.4	40.0412	12.0781	1060.48	1036.32	143317	3649.7	3199.05	146516	140118	25157.6	3727.99	1124.51	26282.1	24033.1	1047.6	54.7339	16.51	1064.11	1031.09	2.6	3.36155	1.01398	3.61398	1.58602	48.2367	7.1498	2.15667	50.3934	46.08	1140.95	70.6104	21.299	1162.25	1119.65	0.149326	0.156	0.142651
4	b	1.5	0.5	1	2978.2	29.0465	8.76162	2986.96	2969.44	360933	2920.01	2559.46	363492	358374	47409	2395.5	722.58	48131.6	46686.4	2721	113.827	34.3348	2755.33	2686.67	15.6	7.1624	2.16047	17.7605	13.4395	25.6623	1.39782	0.421639	26.084	25.2407	446.848	21.2872	6.4211	453.269	440.427	0.116101	0.117871	0.114332
5	a	1.5	0.1	0	3130.4	38.5136	11.6173	3142.02	3118.78	677111	836.283	733.021	677844	676378	63379.2	830.059	250.38	63629.6	63128.8	7564.6	114.505	34.5393	7599.14	7530.06	223	67.8233	20.4583	243.458	202.542	84.0114	1.06596	0.321538	84.3329	83.6899	703.92	10.9789	3.31169	707.232	700.608	0.0855909	0.085929	0.0852528
5	a	1.5	0.5	1	1329.2	55.8364	16.8425	1346.04	1312.36	305333	4395.89	3853.09	309186	301480	103009	3462.98	1044.58	104054	101964	4370	127.004	38.3096	4408.31	4331.69	42	11.4891	3.46559	45.4656	38.5344	51.8672	1.78233	0.537624	52.4048	51.3296	1222.33	36.7448	11.0837	1233.41	1211.25	0.252262	0.25482	0.249703
5	a	1.5	0.8	0	2371.8	46.5317	14.0359	2385.84	2357.76	535159	3746.78	3284.14	538443	531874	93311.6	1425.38	429.952	93741.6	92881.6	6540.8	80.9951	24.4314	6565.23	6516.37	218	64.4089	19.4283	237.428	198.572	57.1656	0.840997	0.253679	57.4193	56.9119	815.484	10.2541	3.09306	818.577	812.391	0.148474	0.149158	0.14779
5	a	1.5	0.1	1	2906.6	52.8895	15.9536	2922.55	2890.65	626727	598.922	524.969	627252	626202	70319.2	985.105	297.148	70616.3	70022.1	7184.4	147.71	44.5554	7228.96	7139.84	78.4	28.3514	8.55193	86.9519	69.8481	75.7501	1.01584	0.30642	76.0565	75.4437	741.553	14.612	4.40757	745.961	737.146	0.100882	0.101308	0.100455
5	a	1.5	0.5	0	2734	76.2988	23.0148	2757.01	2710.99	600935	1944.1	1704.04	602639	599231	80613.4	1441.5	434.814	81048.2	80178.6	6924.4	157.811	47.6023	6972	6876.8	228.6	48.5314	14.6391	243.239	213.961	66.141	1.23111	0.371352	66.5123	65.7696	770.136	18.223	5.4968	775.633	764.639	0.11828	0.118918	0.117642
5	a	1.5	0.8	1	419.8	23.1991	6.99781	426.798	412.802	109924	3351.21	2937.41	112861	106987	58550.6	3047.42	919.226	59469.8	57631.4	1676.2	80.5773	24.3054	1700.51	1651.89	10	4.06202	1.22527	11.2253	8.77473	91.429	4.76728	1.43801	92.867	89.991	3192.48	149.618	45.1308	3237.62	3147.35	0.347534	0.35299	0.342078
5	b	1.5	0.1	1	4590.4	85.2485	25.7144	4616.11	4564.69	650588	1244.94	1091.22	651679	649497	46457.8	1928.99	581.862	47039.7	45875.9	5500.6	118.757	35.8221	5536.42	5464.78	55.6	19.8822	5.99727	61.5973	49.6027	64.1297	2.59079	0.781488	64.9112	63.3482	541.106	11.3915	3.43613	544.542	537.67	0.0666495	0.0674843	0.0658148
5	b	1.5	0.5	0	4394.8	70.0835	21.1401	4415.94	4373.66	629440	1241.64	1088.32	630528	628352	52108.2	821.701	247.859	52356.1	51860.3	5263.6	123.759	37.3308	5300.93	5226.27	119.2	82.26	24.813	144.013	94.387	57.0908	0.935651	0.282231	57.3731	56.8086	565.322	13.57	4.09328	569.415	561.229	0.0764556	0.0768193	0.076092
5	b	1.5	0.1	0	4918.8	82.6299	24.9246	4943.72	4893.88	699125	745.447	653.401	699778	698471	41365.4	743.062	224.138	41589.5	41141.3	5776.2	66.8147	20.154	5796.35	5756.05	165	28.0891	8.47284	173.473	156.527	72.1114	1.25825	0.37954	72.4909	71.7319	516.342	6.13229	1.84975	518.192	514.493	0.0558622	0.0561649	0.0555595
5	b	1.5	0.8	1	768.6	9.09945	2.74477	771.345	765.855	128611	2290.31	2007.51	130619	126604	39863.4	3009.41	907.762	40771.2	38955.6	1327.4	90.2125	27.2118	1354.61	1300.19	10	1.87083	0.564319	10.5643	9.43568	73.3533	5.41647	1.63383	74.9872	71.7195	2200.92	144.177	43.4898	2244.41	2157.43	0.236614	0.242002	0.231226
5	b	1.5	0.5	1	2246	82.4651	24.8749	2270.87	2221.13	337610	3200.16	2805.01	340415	334805	70732.2	2438.65	735.597	71467.8	69996.6	3453.2	142.773	43.0663	3496.27	3410.13	33	13.4722	4.06377	37.0638	28.9362	41.5376	1.44814	0.436818	41.9744	41.1008	851.232	37.2233	11.2281	862.46	840.004	0.173218	0.175019	0.171417
5	b	1.5	0.8	0	3923.2	13.2552	3.99831	3927.2	3919.2	567814	1790.09	1569.06	569383	566245	60656.2	1215.09	366.521	61022.7	60289.7	4989.4	39.0615	11.7825	5001.18	4977.62	145.2	36.1967	10.9184	156.118	134.282	48.9179	0.965343	0.291187	49.2091	48.6268	594.536	4.42823	1.33573	595.872	593.2	0.096514	0.0970972	0.0959308
1	a	2	0.1	0	8799.2	167.733	50.595	8849.8	8748.6	856973	442.882	388.196	857361	856585	11298.2	474.163	143.027	11441.2	11155.2	4231.4	155.844	47.0089	4278.41	4184.39	38.4	59.3237	17.8945	56.2945	20.5055	16.6987	0.683905	0.206294	16.905	16.4924	44.5732	1.61576	0.48738	45.0606	44.0858	0.0130123	0.013177	0.0128476
1	a	2	0.5	1	6189.6	97.4849	29.4054	6219.01	6160.19	624325	698.777	612.494	624937	623712	19851	1315.19	396.716	20247.7	19454.3	3185	180.176	54.3486	3239.35	3130.65	29.8	18.8335	5.68095	35.4809	24.1191	6.70298	0.446291	0.13462	6.8376	6.56836	41.744	2.50952	0.756973	42.501	40.9871	0.0308161	0.031432	0.0302003
1	a	2	0.8	1	3791.8	75.84	22.8764	3814.68	3768.92	408930	1252.96	1098.25	410028	407832	26780.4	2783.73	839.688	27620.1	25940.7	2161	97.6806	29.4645	2190.46	2131.54	11.2	22.8517	6.89301	18.093	4.30699	3.14484	0.327822	0.0988845	3.24372	3.04596	38.6894	1.51633	0.457387	39.1468	38.232	0.0614638	0.063391	0.0595366
1	a	2	0.8	0	7903.8	63.6137	19.1885	7922.99	7884.61	797188	491.338	430.669	797619	796758	15879.8	640.985	193.347	16073.1	15686.5	4007	50.9264	15.3615	4022.36	3991.64	26	68.6549	20.7091	46.7091	5.29086	11.0181	0.426891	0.128768	11.1469	10.8893	43.6154	0.506053	0.152646	43.7681	43.4628	0.0195307	0.0197685	0.0192929
1	a	2	0.1	1	8506.4	79.8674	24.0913	8530.49	8482.31	825942	1041.93	913.275	826855	825028	12508.8	878.514	264.996	12773.8	12243.8	4073.6	189.818	57.2568	4130.86	4016.34	4.8	17.5129	5.28259	10.0826	-0.482594	14.4743	1.00044	0.301773	14.776	14.1725	44.3456	1.93627	0.58406	44.9297	43.7616	0.014919	0.015235	0.0146029
1	a	2	0.5	0	8296.2	97.6714	29.4617	8325.66	8266.74	824365	927.116	812.638	825178	823553	13406.6	657.9	198.45	13605	13208.2	4130.4	134.139	40.4619	4170.86	4089.94	36.6	20.4157	6.15821	42.7582	30.4418	13.5061	0.703907	0.212327	13.7184	13.2938	43.7884	1.50924	0.455247	44.2436	43.3331	0.0160027	0.0162396	0.0157658
2	a	2	0.1	1	8210.6	160.224	48.3302	8258.93	8162.27	824515	801.127	702.206	825217	823813	13935.2	278.097	83.8853	14019.1	13851.3	4369.4	238.565	71.961	4441.36	4297.44	12	30.2324	9.11934	21.1193	2.88066	31.0612	1.31757	0.397434	31.4587	30.6638	99.2941	6.91567	2.08605	101.38	97.208	0.0166202	0.0167202	0.0165201
2	a	2	0.5	0	8086.6	128.101	38.6404	8125.24	8047.96	822724	458.011	401.457	823126	822323	15047.6	590.408	178.091	15225.7	14869.5	4340	95.6974	28.8663	4368.87	4311.13	48	43.3417	13.0736	61.0736	34.9264	29.003	2.38841	0.720441	29.7234	28.2825	100.319	4.21005	1.26992	101.589	99.0495	0.0179615	0.018174	0.0177489
2	a	2	0.5	1	6026.6	69.3635	20.9229	6047.52	6005.68	621338	1316.72	1154.14	622492	620183	22838.2	1438.16	433.807	23272	22404.4	3348	165.36	49.8794	3397.88	3298.12	16.8	27.49	8.29211	25.0921	8.50789	17.2113	1.09474	0.330219	17.5415	16.8811	117.284	6.48445	1.95598	119.24	115.328	0.0354534	0.0361268	0.0347799
2	a	2	0.1	0	8470	91.2387	27.5213	8497.52	8442.48	855945	623.99	546.941	856492	855398	12326.6	538.963	162.573	12489.2	12164	4560.6	136.166	41.0734	4601.67	4519.53	33.6	34.2096	10.319	43.919	23.281	35.9926	1.56265	0.471359	36.4639	35.5212	97.2054	2.97077	0.896106	98.1015	96.3093	0.0141967	0.014384	0.0140095
2	a	2	0.8	1	3720.2	70.3754	21.2281	3741.43	3698.97	406369	1523.04	1334.98	407704	405034	29341.2	2567.86	774.573	30115.8	28566.6	2232.6	182.825	55.1474	2287.75	2177.45	5.8	15.4499	4.66033	10.4603	1.13967	12.1244	1.06936	0.322564	12.447	11.8019	159.293	14.0045	4.22433	163.517	155.068	0.0673411	0.0691188	0.0655634
2	a	2	0.8	0	7815.8	40.5179	12.2219	7828.02	7803.58	796065	559.992	490.845	796556	795574	17002.8	1059.81	319.683	17322.5	16683.1	4095	72.3395	21.8206	4116.82	4073.18	49.6	51.0078	15.3861	64.9861	34.2139	25.3324	1.35843	0.409759	25.7421	24.9226	104.923	2.11775	0.638801	105.562	104.284	0.0209119	0.0213051	0.0205187
2	b	2	0.5	0	8141.4	81.6413	24.6264	8166.03	8116.77	823437	666.317	584.042	824021	822853	14335.2	568.127	171.37	14506.6	14163.8	4285.2	50.4847	15.2282	4300.43	4269.97	46.2	57.2687	17.2746	63.4746	28.9254	22.5118	1.19158	0.359428	22.8712	22.1524	75.1962	1.67734	0.505954	75.7021	74.6902	0.0171111	0.0173157	0.0169065
2	b	2	0.1	1	8452.2	59.9058	18.07	8470.27	8434.13	825499	876.181	767.992	826267	824731	12951	877.042	264.552	13215.6	12686.4	4127.8	189.658	57.2087	4185.01	4070.59	-15.6	39.2467	11.8384	-3.7616	-27.4384	24.5533	1.24937	0.37686	24.9302	24.1764	76.8961	1.96401	0.592426	77.4886	76.3037	0.0154464	0.0157619	0.0151308
2	b	2	0.5	1	6083.2	96.6007	29.1387	6112.34	6054.06	622913	2217.83	1943.97	624857	620969	21263	1878.78	566.717	21829.7	20696.3	3291.4	165.847	50.0263	3341.43	3241.37	23	30.3809	9.16413	32.1641	13.8359	12.9189	1.05198	0.31732	13.2363	12.6016	83.1548	4.38063	1.32138	84.4762	81.8334	0.0330081	0.0338878	0.0321283
2	b	2	0.1	0	8682.2	65.4156	19.732	8701.93	8662.47	856316	975.02	854.627	857171	855462	11955	694.285	209.425	12164.4	11745.6	4348.4	129.78	39.1469	4387.55	4309.25	52.2	64.0094	19.3079	71.5079	32.8921	27.4354	0.846829	0.255438	27.6909	27.18	75.435	4.56591	1.37727	76.8123	74.0578	0.0137687	0.0140099	0.0135275
2	b	2	0.8	1	3738.2	91.5189	27.6058	3765.81	3710.59	408190	1411.19	1236.94	409427	406953	27520.6	2665.94	804.156	28324.8	26716.4	2214.6	189.454	57.1471	2271.75	2157.45	8	19.5959	5.91093	13.9109	2.08907	8.33195	0.82448	0.248697	8.58064	8.08325	103.326	8.4439	2.54703	105.873	100.779	0.0631626	0.0650082	0.061317
2	b	2	0.8	0	7862.8	96.8256	29.2066	7892.01	7833.59	796705	1244.67	1090.98	797796	795614	16363.2	619.672	186.919	16550.1	16176.3	4048	124.449	37.5389	4085.54	4010.46	5.4	63.9085	19.2774	24.6774	-13.8774	19.1435	0.388125	0.117074	19.2606	19.0264	77.4434	4.08171	1.23121	78.6746	76.2122	0.0201253	0.0203551	0.0198954
3	a	2	0.5	1	5505	77.6724	23.4292	5528.43	5481.57	615001	1573.44	1379.16	616381	613622	29174.4	1649.91	497.681	29672.1	28676.7	3869.6	122.841	37.0537	3906.65	3832.55	20.2	17.9917	5.42702	25.627	14.773	40.4113	2.29096	0.691047	41.1024	39.7203	304.189	11.4116	3.44221	307.632	300.747	0.0452895	0.0460621	0.0445169
3	a	2	0.1	1	7690.8	126.804	38.2492	7729.05	7652.55	821503	864.74	757.964	822261	820745	16947.8	708.368	213.673	17161.5	16734.1	4889.2	246.781	74.4392	4963.64	4814.76	-29.2	40.4623	12.2051	-16.9949	-41.4051	71.5904	1.55704	0.469666	72.0601	71.1207	248.304	8.56885	2.58472	250.889	245.719	0.0202132	0.0204681	0.0199584
3	a	2	0.8	1	3304.8	48.659	14.6776	3319.48	3290.12	398039	741.386	649.842	398689	397389	37671.2	2895.92	873.528	38544.7	36797.7	2648	149.154	44.991	2692.99	2603.01	13	22.9238	6.91475	19.9148	6.08525	30.1725	2.48646	0.750018	30.9225	29.4225	427.898	17.9969	5.4286	433.327	422.47	0.0864593	0.0884641	0.0844545
3	a	2	0.1	0	7874.8	91.2069	27.5117	7902.31	7847.29	852742	822.19	720.668	853463	852022	15529	538.092	162.311	15691.3	15366.7	5155.8	81.76	24.6622	5180.46	5131.14	48.6	35.2321	10.6274	59.2274	37.9726	77.7563	2.66798	0.804771	78.5611	76.9515	234.052	5.51721	1.66422	235.716	232.387	0.017885	0.0180719	0.017698
3	a	2	0.8	0	6979.2	144.143	43.4794	7022.68	6935.72	791171	1047.76	918.385	792090	790253	21896.6	555.108	167.443	22064	21729.2	4931.6	119.753	36.1224	4967.72	4895.48	13.8	47.6414	14.3706	28.1706	-0.570589	55.1983	1.3837	0.417381	55.6157	54.7809	245.089	6.64915	2.00566	247.095	243.083	0.0269308	0.0271368	0.0267249
3	a	2	0.5	0	7484	102.179	30.8213	7514.82	7453.18	819219	446.006	390.935	819610	818828	18553.2	632.978	190.932	18744.1	18362.3	4942.6	58.9686	17.7874	4960.39	4924.81	101.8	32.4838	9.79846	111.598	92.0015	64.7314	2.1083	0.63595	65.3673	64.0954	242.805	3.65287	1.10185	243.907	241.703	0.0221459	0.0223738	0.021918
3	b	2	0.8	0	7489.6	117.023	35.2988	7524.9	7454.3	793542	1116.62	978.744	794520	792563	19526.4	843.894	254.553	19781	19271.8	4421.2	97.1633	29.3084	4450.51	4391.89	62.8	60.7964	18.3387	81.1387	44.4613	37.8273	1.77378	0.535044	38.3623	37.2922	166.861	3.79669	1.14524	168.006	165.716	0.0240157	0.0243288	0.0237026
3	b	2	0.8	1	3529.4	103.982	31.3653	3560.77	3498.03	402065	2527.66	2215.55	404281	399849	33645.2	3601.22	1086.28	34731.5	32558.9	2423.4	110.401	33.3014	2456.7	2390.1	4.6	13.6308	4.11162	8.71162	0.488378	19.9667	2.43828	0.735486	20.7022	19.2312	275.079	19.102	5.76195	280.841	269.317	0.0772192	0.0797123	0.0747261
3	b	2	0.5	0	7945.2	82.2478	24.8093	7970.01	7920.39	821048	675.135	591.771	821640	820456	16723.8	426.255	128.576	16852.4	16595.2	4481.4	102.117	30.8026	4512.2	4450.6	32.2	64.6351	19.4966	51.6966	12.7034	44.37	0.860119	0.259447	44.6294	44.1105	165.622	5.55905	1.67684	167.299	163.945	0.0199622	0.0201157	0.0198088
3	b	2	0.5	1	5834.6	141.744	42.7557	5877.36	5791.84	618539	1489.8	1305.85	619845	617233	25637	1577.2	475.749	26112.7	25161.3	3540	184.728	55.7216	3595.72	3484.28	20.6	18.2565	5.50691	26.1069	15.0931	27.1862	1.84769	0.55734	27.7435	26.6289	196.643	10.0143	3.02072	199.663	193.622	0.0397981	0.0405367	0.0390596
3	b	2	0.1	0	8209.6	152.782	46.0853	8255.69	8163.51	854503	904.414	792.74	855296	853710	13768.2	591.816	178.516	13946.7	13589.7	4821	125.056	37.722	4858.72	4783.28	23.8	61.6174	18.5863	42.3863	5.21368	54.0987	2.44605	0.737829	54.8365	53.3609	154.315	2.44554	0.737674	155.052	153.577	0.015857	0.0160626	0.0156514
3	b	2	0.1	1	8045	175.428	52.9163	8097.92	7992.08	823456	1004.96	880.867	824337	822575	14994.6	899.873	271.439	15266	14723.2	4535	310.328	93.6077	4628.61	4441.39	9.8	32.912	9.92761	19.7276	-0.127609	50.0256	3.10035	0.935192	50.9608	49.0904	165.492	10.6208	3.20365	168.696	162.288	0.0178837	0.0182074	0.01756
4	a	2	0.8	0	6238.4	110.256	33.2576	6271.66	6205.14	784721	1128.51	989.166	785710	783732	28347.2	1201.1	362.301	28709.5	27984.9	5672.4	129.543	39.0754	5711.48	5633.32	43.8	98.2685	29.6418	73.4418	14.1582	78.9285	3.10988	0.938068	79.8666	77.9904	394.232	15.4117	4.64881	398.881	389.583	0.0348645	0.0353101	0.0344189
4	a	2	0.8	1	2868.4	53.6125	16.1717	2884.57	2852.23	387874	2764.11	2422.81	390297	385451	47836	3323.71	1002.57	48838.6	46833.4	3084.4	139.597	42.1082	3126.51	3042.29	15.2	24.3249	7.33738	22.5374	7.86262	45.567	2.87197	0.866303	46.4333	44.7007	705.252	28.4864	8.59265	713.844	696.659	0.109789	0.11209	0.107488
4	a	2	0.5	1	4820.4	56.025	16.8994	4837.3	4803.5	606851	1149.14	1007.24	607858	605844	37324.8	1515.57	457.157	37782	36867.6	4554.2	128.169	38.6609	4592.86	4515.54	17.4	20.7075	6.24623	23.6462	11.1538	59.3243	2.58108	0.778559	60.1029	58.5457	485.872	15.7617	4.75438	490.626	481.117	0.0579419	0.0586516	0.0572323
4	a	2	0.1	1	6742.6	71.0056	21.4182	6764.02	6721.18	815736	915.994	802.889	816538	814933	22714.8	799.455	241.148	22955.9	22473.7	5837.4	172.158	51.9298	5889.33	5785.47	12.6	35.557	10.7254	23.3254	1.87455	98.9399	4.276	1.28982	100.23	97.65	384.885	14.7202	4.44022	389.326	380.445	0.0270914	0.027379	0.0268038
4	a	2	0.5	0	6574.8	78.957	23.8167	6598.62	6550.98	813286	800.759	701.883	813988	812584	24485.8	555.292	167.499	24653.3	24318.3	5851.8	72.0326	21.728	5873.53	5830.07	68.6	72.9061	21.9915	90.5915	46.6085	91.1387	2.70866	0.817042	91.9558	90.3217	381.202	5.9488	1.7944	382.996	379.408	0.0292273	0.0294272	0.0290274
4	a	2	0.1	0	6953.6	33.1557	10.0011	6963.6	6943.6	847455	359.118	314.775	847770	847140	20816.4	631.205	190.397	21006.8	20626	6077	90.2192	27.2138	6104.21	6049.79	88	30.1662	9.09936	97.0994	78.9006	108.784	3.80906	1.14897	109.933	107.635	372.4	6.92371	2.08848	374.488	370.311	0.0239745	0.0241938	0.0237552
4	b	2	0.1	0	7754.2	44.4207	13.3991	7767.6	7740.8	852603	906.558	794.618	853398	851809	15668	638.717	192.663	15860.7	15475.3	5276.4	98.1264	29.599	5306	5246.8	82.2	58.6191	17.6819	99.8819	64.5181	83.616	3.51493	1.06025	84.6763	82.5558	248.033	5.24469	1.58201	249.615	246.451	0.018045	0.0182669	0.0178232
4	b	2	0.5	1	5489	115.78	34.924	5523.92	5454.08	614148	1927.21	1689.24	615838	612459	30027.4	1217.02	367.103	30394.5	29660.3	3885.6	162.443	48.9995	3934.6	3836.6	14.2	7.32803	2.21043	16.4104	11.9896	42.0533	1.961	0.591517	42.6448	41.4618	324.926	13.1376	3.96285	328.889	320.963	0.0466137	0.0471836	0.0460438
4	b	2	0.5	0	7446.6	47.7891	14.4152	7461.02	7432.18	819162	717.603	628.995	819791	818533	18609.6	503.722	151.943	18761.5	18457.7	4980	137.168	41.3754	5021.38	4938.62	95.4	68.7117	20.7263	116.126	74.6737	70.1416	2.36743	0.714114	70.8558	69.4275	262.094	8.09096	2.44056	264.534	259.653	0.0222132	0.0223946	0.0220318
4	b	2	0.1	1	7460.2	81.8517	24.6898	7484.89	7435.51	820791	581.014	509.272	821300	820282	17659.2	1149.28	346.671	18005.9	17312.5	5119.8	204.408	61.6579	5181.46	5058.14	-5	19	5.73118	0.731179	-10.7312	74.4755	4.02537	1.21422	75.6897	73.2613	256.425	8.47181	2.55545	258.98	253.869	0.0210617	0.0214752	0.0206482
4	b	2	0.8	0	7009.8	62.6474	18.897	7028.7	6990.9	790367	732.151	641.747	791008	789725	22701.4	518.979	156.545	22857.9	22544.9	4901	84.0298	25.3468	4926.35	4875.65	8	54.4748	16.4318	24.4318	-8.43182	57.6356	1.19662	0.360948	57.9965	57.2746	266.904	2.27466	0.686131	267.591	266.218	0.0279207	0.0281132	0.0277281
4	b	2	0.8	1	3326.6	81.8126	24.678	3351.28	3301.92	397593	2377.29	2083.75	399676	395509	38117.6	1751.02	528.178	38645.8	37589.4	2626.2	133.724	40.3367	2666.54	2585.86	16.4	17.1552	5.1747	21.5747	11.2253	32.2033	1.22536	0.369618	32.5729	31.8337	467.538	19.0745	5.75366	473.292	461.785	0.0874838	0.0886961	0.0862716
5	a	2	0.8	1	1494.2	48.2877	14.5655	1508.77	1479.63	353808	2252.65	1974.5	355782	351834	81902.2	2693.7	812.531	82714.7	81089.7	4458.6	156.283	47.1413	4505.74	4411.46	30.2	19.8293	5.98132	36.1813	24.2187	65.2144	2.24209	0.676306	65.8907	64.5381	1198	40.1195	12.1017	1210.1	1185.89	0.187974	0.189839	0.186109
5	a	2	0.5	1	2730.8	38.291	11.5501	2742.35	2719.25	578729	1706.59	1495.86	580224	577233	65447.2	1492.96	450.339	65897.5	64996.9	6643.8	86.6989	26.1519	6669.95	6617.65	37.4	23.7971	7.17817	44.5782	30.2218	81.479	1.84916	0.557783	82.0367	80.9212	802.422	11.0495	3.33299	805.755	799.089	0.101598	0.102297	0.100899
5	a	2	0.1	0	4115	67.5833	20.3859	4135.39	4094.61	833299	745.948	653.84	833953	832645	34972.6	384.269	115.911	35088.5	34856.7	8915.6	130.042	39.2259	8954.83	8876.37	62.6	40.3398	12.1681	74.7681	50.4319	152.098	1.74668	0.526871	152.625	151.571	596.663	8.39946	2.53362	599.197	594.129	0.0402784	0.0404119	0.0401449
5	a	2	0.8	0	3677	80.2652	24.2113	3701.21	3652.79	763266	441.721	387.178	763653	762878	49802.4	753.206	227.198	50029.6	49575.2	8233.8	53.8906	16.2556	8250.06	8217.54	135.2	63.1245	19.0409	154.241	116.159	106.962	1.64105	0.495009	107.457	106.467	646.865	3.87802	1.16977	648.034	645.695	0.0612524	0.0615319	0.060973
5	a	2	0.1	1	3980.8	64.2355	19.3761	4000.18	3961.42	799281	805.796	706.299	799987	798575	39169.4	724.6	218.569	39388	38950.8	8599.2	126.462	38.1462	8637.35	8561.05	33.6	12.8374	3.8723	37.4723	29.7277	135.861	2.57171	0.775732	136.637	135.085	618.78	8.96458	2.70409	621.484	616.076	0.0467164	0.0469771	0.0464557
5	a	2	0.5	0	3849.2	62.4556	18.8392	3868.04	3830.36	795091	1022.76	896.469	795987	794194	42681.2	491.144	148.149	42829.3	42533.1	8577.4	122.621	36.9874	8614.39	8540.41	134	49.0765	14.8035	148.803	119.197	124.764	1.50307	0.453388	125.218	124.311	620.862	9.01013	2.71782	623.58	618.144	0.0509461	0.0511229	0.0507692
5	b	2	0.1	0	6294	136.22	41.0897	6335.09	6252.91	845296	621.824	545.043	845841	844751	22975.6	420.344	126.793	23102.4	22848.8	6736.6	193.19	58.274	6794.87	6678.33	39.4	40.7958	12.3057	51.7057	27.0943	130.647	2.45629	0.740919	131.388	129.906	445.755	12.9749	3.91377	449.669	441.842	0.0264613	0.0266073	0.0263153
5	b	2	0.1	1	6055	45.3045	13.6657	6068.67	6041.33	812649	672.507	589.468	813239	812060	25801	1119.15	337.582	26138.6	25463.4	6525	171.603	51.7624	6576.76	6473.24	37.4	28.5535	8.61289	46.0129	28.7871	116.294	4.87049	1.46914	117.764	114.825	459.427	11.6946	3.52757	462.955	455.899	0.0307722	0.0311749	0.0303696
5	b	2	0.5	0	6001.6	137.094	41.3532	6042.95	5960.25	809760	939.563	823.548	810583	808936	28012.2	613.475	185.049	28197.2	27827.2	6425	55.2132	16.6546	6441.65	6408.35	114	80.4984	24.2816	138.282	89.7184	107.078	2.32302	0.700717	107.779	106.377	466.698	4.19466	1.26528	467.963	465.432	0.0334365	0.0336574	0.0332157
5	b	2	0.5	1	4372.8	85.0335	25.6496	4398.45	4347.15	601481	1119.94	981.651	602463	600500	42694.4	697.055	210.26	42904.7	42484.1	5001.8	118.685	35.8004	5037.6	4966	31.6	16.9794	5.12168	36.7217	26.4783	69.5805	1.13877	0.3435	69.924	69.237	594.072	14.3586	4.33113	598.403	589.741	0.0662776	0.066604	0.0659512
5	b	2	0.8	0	5686.4	92.7594	27.98	5714.38	5658.42	780826	1034.58	906.836	781733	779919	32242.2	1265.09	381.604	32623.8	31860.6	6224.4	86.0308	25.9504	6250.35	6198.45	36.6	52.6716	15.8879	52.4879	20.7121	93.0094	3.59181	1.08344	94.0929	91.926	481.276	6.67621	2.01382	483.29	479.262	0.039655	0.0401243	0.0391856
5	b	2	0.8	1	2475.6	51.4422	15.5171	2491.12	2460.08	379394	2961.09	2595.46	381989	376798	56316.4	2800.63	844.785	57161.2	55471.6	3477.2	108.052	32.5929	3509.79	3444.61	20.8	25.45	7.67675	28.4767	13.1233	52.3322	2.71278	0.818286	53.1504	51.5139	846.455	25.581	7.71629	854.171	838.739	0.129252	0.131191	0.127313

## Sheet: Georgia
scenario	sub_scenario	Rt	vacc_prob	vacc_eff	avg_infe_at_church	SD_infec_at_church	95_conf_inf_at_church	Upper_infec_at_church	Lower_infec_at_church	avg_tot_inf	SD_tot_inf	95_conf_tot_inf	Upper_tot_inf	Lower_tot_inf	avg_tot_inf_averted	SD_tot_inf_averted	95_conf_inf_averted	Upper_tot_inf_averted	Lower_tot_inf_averted	avg_church_inf_averted	SD_church_inf_averted	95_conf_church_averted	Upper_church_inf_averted	Lower_church_inf_averted	avg_deaths_averted	SD_deaths_averted	95_conf_deaths_averted	Upper_deaths_averted	Lower_deaths_averted	avg_test_per_averted	SD_test_per_averted	95_conf_test	Upper_test_per_averted	Lower_test_per_averted	avg_test_per_church_averted	SD_test_per_church_averted	95_conf_test	Upper_test_per_averted	Lower_test_per_averted	Percent_averted	Upper_percent_averted	Lower_percent_averted
1	a	2	0.1	0	2601.4	65.1022	19.6375	2621.04	2581.76	872538	709.913	214.139	872752	872324	4434.4	560.227	168.987	4603.39	4265.41	1425.2	96.0817	28.9822	1454.18	1396.22	46.8	106.622	32.1615	78.9615	14.6385	14.909	1.89625	0.571987	15.481	14.337	45.9771	3.38496	1.02104	46.9982	44.9561	0.00505649	0.00524918	0.00486379
1	a	1.2	0.8	1	53	4.94975	1.49305	54.493	51.507	31127.6	1308.92	394.823	31522.4	30732.8	269.8	671.529	202.561	472.361	67.2394	35.4	6.02495	1.81737	37.2174	33.5826	0.8	2.16795	0.653942	1.45394	0.146058	2.73267	11.741	3.54157	6.27424	-0.808901	53.7369	7.86855	2.37348	56.1104	51.3634	0.00859307	0.0150446	0.00214156
1	a	2	0.5	1	1679.6	39.7593	11.993	1691.59	1667.61	588718	950.318	286.655	589004	588431	7790.2	1619.32	488.454	8278.65	7301.75	955	57.057	17.2107	972.211	937.789	8.4	28.7454	8.6708	17.0708	-0.270801	5.60543	1.28792	0.388489	5.99392	5.21695	44.1021	2.48553	0.749739	44.8518	43.3523	0.0130597	0.0138785	0.0122408
1	a	0.9	0.5	0	105.4	8.61974	2.60007	108	102.8	48008	4165.81	1256.58	49264.6	46751.4	2510.8	1433.38	432.366	2943.17	2078.43	79.8	22.0839	6.66142	86.4614	73.1386	15.2	21.7187	6.55124	21.7512	8.64876	2.55354	3.00143	0.905353	3.4589	1.64819	43.2092	10.5092	3.17002	46.3792	40.0392	0.0497003	0.0582588	0.0411418
1	a	1.5	0.1	0	2029	67.4759	20.3535	2049.35	2008.65	723893	1478.52	445.984	724339	723447	8111.2	1449.34	437.179	8548.38	7674.02	1249.6	68.6935	20.7208	1270.32	1228.88	-21.2	12.9112	3.89456	-17.3054	-25.0946	6.86709	1.53294	0.462399	7.32949	6.40469	43.2763	2.61576	0.78902	44.0653	42.4873	0.0110808	0.011678	0.0104836
1	a	2	0.1	1	2467	39.579	11.9387	2478.94	2455.06	837409	1145.01	345.382	837754	837063	4869.4	1028.54	310.249	5179.65	4559.15	1332.4	87.4831	26.3885	1358.79	1306.01	67.2	108.059	32.595	99.795	34.605	13.2324	2.60724	0.78645	14.0188	12.4459	46.9412	3.3532	1.01146	47.9527	45.9298	0.00578123	0.00614957	0.00541288
1	a	1.5	0.8	1	176.8	24.0666	7.25947	184.059	169.541	73249.8	3972.61	1198.3	74448.1	72051.5	2090.6	2525.82	761.892	2852.49	1328.71	91.6	23.3088	7.03089	98.6309	84.5691	0.6	4.82701	1.45602	2.05602	-0.856023	5.36422	13.9747	4.21534	9.57956	1.14887	54.5441	17.5246	5.28615	59.8302	49.2579	0.0277487	0.0378614	0.0176361
1	a	0.9	0.5	1	42.2	7.66159	2.31105	44.5111	39.8889	24646.8	689.82	208.078	24854.9	24438.7	166.8	289.494	87.3232	254.123	79.4768	24.8	3.70135	1.11648	25.9165	23.6835	0.8	4.08656	1.23267	2.03267	-0.432675	-2.75412	10.5081	3.16968	0.415565	-5.9238	61.7987	7.59602	2.29127	64.0899	59.5074	0.00672212	0.0102413	0.00320295
1	a	1.2	0.5	1	184.6	16.6223	5.01396	189.614	179.586	75341.8	1527.56	460.776	75802.6	74881	2906.4	1793.3	540.932	3447.33	2365.47	119.4	13.7949	4.16112	123.561	115.239	2.4	6.30872	1.90297	4.30297	0.49703	3.544	4.50929	1.36019	4.90419	2.18381	41.6211	5.39454	1.62721	43.2483	39.9939	0.0371433	0.0440564	0.0302303
1	a	1.2	0.1	1	1070.2	27.8155	8.39028	1078.59	1061.81	392038	2206.51	665.573	392704	391373	15274.2	2915.91	879.557	16153.8	14394.6	675.8	38.8484	11.7183	687.518	664.082	39.8	40.6411	12.259	52.059	27.541	1.81826	0.351036	0.105887	1.92414	1.71237	39.9961	2.3053	0.695374	40.6914	39.3007	0.0374999	0.0396594	0.0353405
1	a	2	0.5	0	2433.4	96.6582	29.1561	2462.56	2404.24	831560	885.378	267.066	831827	831293	4963.2	707.375	213.373	5176.57	4749.83	1397.6	58.136	17.5362	1415.14	1380.06	74.2	58.1954	17.5541	91.7541	56.6459	12.728	2.08072	0.627631	13.3556	12.1003	44.421	1.76335	0.531899	44.9529	43.8891	0.00593313	0.0061882	0.00567806
1	a	0.9	0.8	1	22.8	2.68328	0.809388	23.6094	21.9906	17992.8	503.595	151.905	18144.7	17840.9	221.6	227.561	68.6416	290.242	152.958	8.8	7.29383	2.20012	11.0001	6.59988	0.6	4.27785	1.29037	1.89037	-0.690375	1.29493	9.3603	2.82345	4.11838	-1.52852	-127.011	544.044	164.106	37.0948	-291.117	0.0121662	0.0159347	0.00839766
1	a	0.9	0.1	1	142	9.32738	2.81352	144.814	139.186	65787.2	4207.84	1269.26	67056.5	64517.9	2740.6	1453.21	438.348	3178.95	2302.25	108.6	25.5108	7.6951	116.295	100.905	9.2	5.06952	1.52917	10.7292	7.67083	3.61084	4.97413	1.5004	5.11124	2.11044	43.254	11.0859	3.34395	46.5979	39.91	0.0399925	0.0463892	0.0335959
1	a	1.5	0.5	0	1790.2	60.858	18.3573	1808.56	1771.84	637112	1878.24	566.553	637679	636546	10442.8	1339.98	404.194	10847	10038.6	1080.4	74.0561	22.3383	1102.74	1058.06	66.2	93.2534	28.1291	94.3291	38.0709	4.53553	0.584136	0.176199	4.71173	4.35933	43.4259	2.99553	0.903575	44.3295	42.5223	0.0161265	0.0167507	0.0155023
1	a	2	0.8	1	801.6	35.8441	10.8121	812.412	790.788	299029	2955.01	891.353	299920	298137	11045	2945.4	888.453	11933.5	10156.5	473.2	77.335	23.3274	496.527	449.873	3.6	11.0815	3.34264	6.94264	0.257361	1.89329	0.455325	0.137345	2.03064	1.75595	42.9124	7.28788	2.19832	45.1107	40.714	0.0356206	0.0384858	0.0327553
1	a	1.5	0.8	0	1552.8	37.884	11.4274	1564.23	1541.37	561585	1629.01	491.375	562077	561094	12306.8	2039.47	615.188	12922	11691.6	928.2	35.2236	10.6249	938.825	917.575	19	81.3234	24.5305	43.5305	-5.53048	3.38772	0.639433	0.192879	3.5806	3.19484	43.8542	1.61689	0.487721	44.3419	43.3665	0.0214445	0.0225164	0.0203725
1	a	1.2	0.5	0	828.6	45.3575	13.6817	842.282	814.918	313782	11578.5	3492.56	317274	310289	14923.2	2051.02	618.672	15541.9	14304.5	622.8	36.4239	10.9869	633.787	611.813	40.8	62.3474	18.8065	59.6065	21.9935	1.44472	0.20721	0.062503	1.50722	1.38221	34.1471	1.51394	0.456665	34.6037	33.6904	0.0454	0.0472822	0.0435179
1	a	1.2	0.8	0	560	28.3461	8.55034	568.55	551.45	213978	5113.54	1542.45	215520	212435	9355.8	7225.14	2179.4	11535.2	7176.4	381.4	30.55	9.21512	390.615	372.185	42.6	31.2618	9.42984	52.0298	33.1702	2.42682	1.66335	0.501736	2.92855	1.92508	37.754	3.17525	0.957786	38.7118	36.7963	0.0418916	0.0516501	0.0321331
1	a	1.5	0.5	1	739.4	39.6585	11.9626	751.363	727.437	275123	3814.33	1150.56	276273	273972	9116.2	2505.7	755.823	9872.02	8360.38	495.6	28.7715	8.67867	504.279	486.921	0.6	9.68504	2.92141	3.52141	-2.32141	2.12444	0.675466	0.203748	2.32819	1.92069	36.5628	2.34256	0.706612	37.2694	35.8562	0.0320723	0.0347314	0.0294132
1	a	0.9	0.8	0	84.8	11.6705	3.52029	88.3203	81.2797	37184.8	1939.69	585.091	37769.9	36599.7	660.6	663.411	200.112	860.712	460.488	41.4	14.7411	4.44652	45.8465	36.9535	7.2	20.5353	6.1943	13.3943	1.0057	1.26534	4.83253	1.45769	2.72303	-0.192347	67.2258	21.659	6.53326	73.759	60.6925	0.0174552	0.0227428	0.0121676
1	a	0.9	0.1	0	180	21.9089	6.60862	186.609	173.391	77368	6606.96	1992.93	79360.9	75375.1	4504	2296.1	692.597	5196.6	3811.4	149.8	28.8565	8.70432	158.504	141.096	15.8	25.8205	7.78853	23.5885	8.01147	1.92766	1.97512	0.595776	2.52343	1.33188	36.3405	5.53588	1.66985	38.0104	34.6707	0.0550127	0.0634722	0.0465532
1	a	1.5	0.1	1	1854.8	35.3086	10.6505	1865.45	1844.15	669257	753.875	227.4	669484	669029	7954	766.003	231.058	8185.06	7722.94	1130	67.9301	20.4905	1150.49	1109.51	45.6	91.2075	27.5119	73.1119	18.0881	6.24517	0.612557	0.184772	6.42994	6.06039	43.7481	2.48659	0.750058	44.4981	42.998	0.0117452	0.0120864	0.011404
1	a	2	0.8	0	2312	53.6982	16.1976	2328.2	2295.8	797151	745.625	224.911	797376	796926	5757.6	1316.86	397.218	6154.82	5360.38	1315.8	62.0661	18.7217	1334.52	1297.08	56.8	103.422	31.1964	87.9964	25.6036	10.8513	2.76126	0.832909	11.6843	10.0184	45.3759	2.12397	0.640677	46.0166	44.7352	0.00717093	0.00766565	0.00667621
1	a	1.2	0.1	0	1296.4	18.2839	5.51517	1301.92	1290.88	472809	6622.57	1997.64	474806	470811	14486.6	3439.69	1037.55	15524.2	13449	860.2	70.9063	21.3882	881.588	838.812	121.2	97.6483	29.4547	150.655	91.7453	2.4458	0.796538	0.240269	2.68606	2.20553	38.8238	2.52616	0.761995	39.5858	38.0618	0.0297286	0.0318578	0.0275994
2	a	1.2	0.1	0	1213.2	43.2169	13.036	1226.24	1200.16	470918	7549.27	2277.17	473195	468641	16377.4	3967.51	1196.76	17574.2	15180.6	943.4	56.7301	17.1121	960.512	926.288	56.8	84.9835	25.6345	82.4345	31.1655	7.47003	1.24882	0.376696	7.84673	7.09334	126.414	16.1632	4.87548	131.289	121.538	0.0336088	0.0360647	0.0311528
2	a	1.5	0.8	0	1516.2	38.2322	11.5324	1527.73	1504.67	560099	3392.52	1023.32	561122	559076	13793	1993.08	601.194	14394.2	13191.8	964.8	42.0202	12.675	977.475	952.125	53.2	93.2373	28.1242	81.3242	25.0758	9.09386	1.44333	0.435368	9.52923	8.65849	128.089	11.499	3.46857	131.557	124.62	0.0240341	0.0250817	0.0229866
2	a	1.2	0.8	1	60.4	6.1887	1.86677	62.2668	58.5332	30684.6	1379.19	416.021	31100.6	30268.6	712.8	825.501	249.005	961.805	463.795	28	9.61769	2.90109	30.9011	25.0989	-0.2	6.30079	1.90058	1.70058	-2.10058	59.2618	295.885	89.2512	148.513	-29.9894	3625.75	2122.61	640.266	4266.02	2985.48	0.0227025	0.0306333	0.0147718
2	a	0.9	0.5	1	46.2	11.7771	3.55245	49.7525	42.6475	24539.6	664.941	200.573	24740.2	24339	274	429.157	129.451	403.451	144.549	20.8	7.98123	2.40747	23.2075	18.3925	-1.2	3.70135	1.11648	-0.0835208	-2.31648	136.982	227.985	68.7696	205.752	68.2125	4614.26	1964.8	592.665	5206.92	4021.59	0.0110423	0.0162593	0.00582538
2	a	1.5	0.5	1	735	18.1659	5.47958	740.48	729.52	272723	3978.91	1200.2	273923	271523	11516	3692.54	1113.82	12629.8	10402.2	500	28.7489	8.67185	508.672	491.328	-14.4	22.5344	6.7973	-7.6027	-21.1973	9.79258	4.4088	1.32988	11.1225	8.46271	200.979	19.2779	5.815	206.794	195.164	0.0405152	0.0444338	0.0365966
2	a	2	0.1	1	2351	45.0111	13.5772	2364.58	2337.42	837354	690.626	208.321	837562	837145	4924.2	866.452	261.358	5185.56	4662.84	1448.4	85.585	25.816	1474.22	1422.58	53.2	57.6429	17.3875	70.5875	35.8125	28.5829	4.27053	1.28817	29.8711	27.2947	95.5562	7.88923	2.37971	97.9359	93.1765	0.00584629	0.00615659	0.00553599
2	a	0.9	0.5	0	117.8	20.693	6.24186	124.042	111.558	48412.2	4711.78	1421.27	49833.5	46990.9	2106.6	1063.98	320.939	2427.54	1785.66	67.4	8.84873	2.66914	70.0691	64.7309	23.4	9.31665	2.81028	26.2103	20.5897	50.8857	28.5579	8.61422	59.5	42.2715	1289.89	252.277	76.0972	1365.98	1213.79	0.0416993	0.0480522	0.0353465
2	a	2	0.8	0	2240.8	80.3971	24.2511	2265.05	2216.55	797210	609.867	183.961	797394	797026	5698.8	993.689	299.737	5998.54	5399.06	1387	151.751	45.7745	1432.77	1341.23	11.8	105.17	31.7235	43.5235	-19.9235	25.5883	4.90618	1.47991	27.0682	24.1084	103.194	9.91503	2.99078	106.185	100.203	0.0070977	0.00747101	0.00672438
2	a	1.5	0.1	1	1814.8	43.0836	12.9958	1827.8	1801.8	668563	1152.28	347.575	668911	668215	8647.6	1635.96	493.472	9141.07	8154.13	1170	65.05	19.6217	1189.62	1150.38	44.2	95.2323	28.726	72.926	15.474	15.9492	4.15773	1.25414	17.2034	14.6951	113.853	14.4125	4.34741	118.2	109.505	0.0127694	0.0134981	0.0120408
2	a	0.9	0.1	1	137.8	5.76194	1.73804	139.538	136.062	65194.2	3626.45	1093.88	66288.1	64100.3	3333.6	1099.3	331.594	3665.19	3002.01	112.8	30.5565	9.21709	122.017	103.583	14.4	13.1643	3.97091	18.3709	10.4291	28.1656	13.0506	3.93658	32.1022	24.229	786.059	242.153	73.0431	859.102	713.015	0.048646	0.0534848	0.0438071
2	a	2	0.5	0	2372.4	61.256	18.4773	2390.88	2353.92	831179	892.163	269.113	831448	830910	5344.4	1113.12	335.763	5680.16	5008.64	1458.6	126.338	38.1087	1496.71	1420.49	104.2	116.253	35.0666	139.267	69.1334	27.9133	8.09075	2.4405	30.3538	25.4728	97.7424	6.007	1.81196	99.5543	95.9304	0.00638882	0.0067902	0.00598744
2	a	1.2	0.5	0	814.4	18.5688	5.60111	820.001	808.799	311891	11884.9	3584.98	315476	308306	16813.8	5698.51	1718.91	18532.7	15094.9	637	59.1735	17.8491	654.849	619.151	112.2	51.9201	15.6612	127.861	96.5388	6.52093	2.31457	0.69817	7.2191	5.82276	157.241	20.0628	6.05178	163.292	151.189	0.0511517	0.056381	0.0459223
2	a	0.9	0.8	1	23	4.30116	1.29741	24.2974	21.7026	17948.8	364.383	109.913	18058.7	17838.9	265.6	208.728	62.9609	328.561	202.639	8.6	7.4027	2.23296	10.833	6.36704	1.2	2.77489	0.83702	2.03702	0.36298	-227.047	1119.13	337.575	110.529	-564.622	-2075.24	24527	7398.36	5323.11	-9473.6	0.0145819	0.0180385	0.0111252
2	a	0.9	0.8	0	75.6	11.4149	3.4432	79.0432	72.1568	37140	1897.2	572.273	37712.3	36567.7	705.4	733.018	221.108	926.508	484.292	50.6	7.95613	2.39989	52.9999	48.2001	7.8	8.75785	2.64173	10.4417	5.15827	-428.191	2067.51	623.645	195.454	-1051.84	1780.14	377.962	114.009	1894.14	1666.13	0.018639	0.0244814	0.0127966
2	a	1.5	0.8	1	170.2	17.1085	5.16062	175.361	165.039	74453.4	4926.81	1486.13	75939.5	72967.3	887	1177.84	355.285	1242.28	531.715	98.2	16.331	4.92608	103.126	93.2739	2.4	9.60729	2.89795	5.29795	-0.497952	493.051	632.498	190.787	683.839	302.264	927.271	179.138	54.0353	981.306	873.235	0.0117732	0.016489	0.00705751
2	a	1.2	0.5	1	171.2	10.4019	3.13765	174.338	168.062	73973.6	2189.23	660.361	74634	73313.2	4274.6	1332.69	401.994	4676.59	3872.61	132.8	21.9591	6.62375	139.424	126.176	5.2	11.077	3.34128	8.54128	1.85872	22.4393	8.86868	2.67516	25.1144	19.7641	663.284	79.3271	23.9283	687.212	639.355	0.0546287	0.0597662	0.0494913
2	a	2	0.1	0	2517.4	35.6553	10.7551	2528.16	2506.64	872765	173.323	52.2812	872817	872713	4207.6	719.315	216.975	4424.57	3990.63	1509.2	58.2211	17.5619	1526.76	1491.64	36.4	141.438	42.6636	79.0636	-6.2636	36.3713	4.99232	1.50589	37.8772	34.8654	99.6209	5.59907	1.68891	101.31	97.932	0.00479787	0.00504528	0.00455046
2	a	1.2	0.1	1	1000.2	20.7894	6.27094	1006.47	993.929	388992	5512.77	1662.88	390655	387329	18320.8	2554.44	770.524	19091.3	17550.3	745.8	27.3258	8.24258	754.043	737.557	59.6	82.0171	24.7397	84.3397	34.8603	5.5943	1.02942	0.310516	5.90481	5.28378	135.194	14.4903	4.37085	139.565	130.823	0.0449797	0.0468714	0.043088
2	a	2	0.5	1	1657.6	34.9042	10.5285	1668.13	1647.07	587766	1604.93	484.113	588250	587281	8742.2	1467.67	442.71	9184.91	8299.49	977	56.058	16.9094	993.909	960.091	11	29.2489	8.82268	19.8227	2.17732	14.7033	2.90509	0.876294	15.5796	13.8271	128.704	9.73726	2.93716	131.641	125.767	0.0146556	0.0153978	0.0139135
2	a	1.5	0.1	0	1978.6	68.3615	20.6206	1999.22	1957.98	723780	1138.57	343.439	724123	723436	8224.8	897.448	270.707	8495.51	7954.09	1300	55.5428	16.754	1316.75	1283.25	73	75.495	22.7724	95.7724	50.2276	16.2913	1.73871	0.524467	16.8158	15.7669	102.266	4.27641	1.28994	103.555	100.976	0.011236	0.0116058	0.0108662
2	a	0.9	0.1	0	185.4	11.371	3.42996	188.83	181.97	78018	6828.2	2059.67	80077.7	75958.3	3854	2264.99	683.213	4537.21	3170.79	144.4	19.578	5.90554	150.306	138.494	21.4	21.0547	6.35096	27.751	15.049	31.449	18.8797	5.69488	37.1438	25.7541	624.953	60.5096	18.2522	643.205	606.701	0.0470735	0.0554184	0.0387286
2	a	2	0.8	1	789.2	18.5526	5.59623	794.796	783.604	299129	3418.35	1031.11	300160	298098	10944.6	1752.73	528.695	11473.3	10415.9	485.6	55.577	16.7643	502.364	468.836	15.2	13.1415	3.96403	19.164	11.236	9.49425	1.08795	0.328171	9.82242	9.16608	212.676	21.4205	6.46131	219.137	206.215	0.0352968	0.0370018	0.0335917
2	a	1.5	0.5	0	1747.8	40.1584	12.1134	1759.91	1735.69	635941	2401.34	724.343	636665	635216	11614.2	1489.91	449.417	12063.6	11164.8	1122.8	55.9705	16.883	1139.68	1105.92	106.2	97.2533	29.3356	135.536	76.8644	11.406	1.07119	0.323116	11.7291	11.0829	117.1	6.96607	2.10125	119.202	114.999	0.0179355	0.0186295	0.0172414
2	a	1.2	0.8	0	538	35.8399	10.8108	548.811	527.189	212330	8099.88	2443.26	214773	209887	11003.8	4967.76	1498.48	12502.3	9505.32	403.4	24.8455	7.49443	410.894	395.906	46.4	30.8432	9.30356	55.7036	37.0964	10.5209	5.50142	1.65945	12.1803	8.86142	234.988	18.0934	5.4577	240.446	229.53	0.0492707	0.0559803	0.0425611
2	b	1.5	0.8	1	171.2	14.1315	4.26265	175.463	166.937	73242.2	3771.99	1137.79	74380	72104.4	2098.2	1611.56	486.112	2584.31	1612.09	97.2	17.1959	5.187	102.387	92.013	0.6	4.39318	1.32516	1.92516	-0.725162	83.8849	114.125	34.4248	118.31	49.4601	528.433	112.056	33.8008	562.233	494.632	0.0278496	0.0343018	0.0213974
2	b	0.9	0.1	1	138.8	7.98123	2.40747	141.207	136.393	66491.4	4909.48	1480.9	67972.3	65010.5	2036.4	1863.52	562.115	2598.52	1474.28	111.8	25.3121	7.63515	119.435	104.165	0.4	17.4299	5.25756	5.65756	-4.85756	7.03071	27.9573	8.43306	15.4638	-1.40235	469.915	80.7616	24.361	494.276	445.554	0.0297164	0.0379191	0.0215137
2	b	2	0.1	0	2507.8	62.4276	18.8307	2526.63	2488.97	872679	433.922	130.889	872810	872548	4293.6	708.073	213.584	4507.18	4080.02	1518.8	30.8172	9.29573	1528.1	1509.5	9.2	130.963	39.5037	48.7037	-30.3037	25.7648	4.53	1.36643	27.1312	24.3984	71.2645	3.78469	1.14162	72.4061	70.1229	0.00489593	0.00513948	0.00465239
2	b	1.2	0.1	0	1234.2	38.0158	11.4671	1245.67	1222.73	471748	5730.19	1728.46	473477	470020	15547	3068.3	925.524	16472.5	14621.5	922.4	73.1252	22.0576	944.458	900.342	109.6	81.1437	24.4763	134.076	85.1237	5.19868	1.09081	0.329032	5.52772	4.86965	85.2624	7.6547	2.30897	87.5713	82.9534	0.0319047	0.033804	0.0300054
2	b	1.2	0.8	0	521	28.1514	8.49161	529.492	512.508	210800	7620.62	2298.69	213099	208502	12533.2	4813.83	1452.05	13985.2	11081.2	420.4	43.6898	13.1786	433.579	407.221	63	11.0454	3.33173	66.3317	59.6683	5.41643	2.25247	0.679437	6.09586	4.73699	143.725	16.6663	5.02724	148.752	138.698	0.0561187	0.0626204	0.049617
2	b	1.2	0.5	1	186.4	26.2069	7.90507	194.305	178.495	75030.6	2766.89	834.609	75865.2	74196	3217.6	2619.35	790.103	4007.7	2427.5	117.6	32.4623	9.79196	127.392	107.808	4	10.2713	3.09825	7.09825	0.901749	32.781	34.1287	10.2946	43.0756	22.4864	450.996	130.773	39.4466	490.443	411.55	0.0411204	0.0512178	0.031023
2	b	1.5	0.8	0	1505.4	34.45	10.3915	1515.79	1495.01	559999	1922.31	579.848	560579	559420	13892.6	1796.95	542.033	14434.6	13350.6	975.6	48.0344	14.4891	990.089	961.111	58.2	43.5282	13.1299	71.3299	45.0701	6.11971	0.714892	0.215641	6.33535	5.90407	86.25	4.36444	1.31649	87.5665	84.9335	0.0242077	0.0251522	0.0232632
2	b	0.9	0.5	0	99.8	11.7771	3.55245	103.352	96.2475	47943.4	4829.5	1456.77	49400.2	46486.6	2575.4	2116.54	638.436	3213.84	1936.96	85.4	20.4034	6.15451	91.5545	79.2455	13.4	29.177	8.80099	22.201	4.59901	-182.665	476.336	143.682	-38.9828	-326.348	627.828	153.263	46.2304	674.058	581.597	0.050979	0.0636166	0.0383414
2	b	2	0.5	0	2418.6	77.3065	23.3188	2441.92	2395.28	831774	757.597	228.522	832002	831545	4749.8	1110.93	335.102	5084.9	4414.7	1412.4	133.771	40.351	1452.75	1372.05	103.8	80.6734	24.3344	128.134	79.4656	23.601	5.67897	1.71301	25.3141	21.888	76.2661	6.83528	2.0618	78.3279	74.2043	0.00567802	0.00607861	0.00527744
2	b	2	0.8	0	2287.4	73.7652	22.2506	2309.65	2265.15	797307	627.179	189.183	797496	797118	5601.4	1168.17	352.368	5953.77	5249.03	1340.4	106.211	32.0376	1372.44	1308.36	44.2	62.2551	18.7787	62.9787	25.4213	18.6453	4.78082	1.44209	20.0874	17.2032	75.025	6.71566	2.02572	77.0508	72.9993	0.00697639	0.00741525	0.00653752
2	b	0.9	0.8	1	22.6	4.5607	1.37569	23.9757	21.2243	18049.6	381.877	115.19	18164.8	17934.4	164.8	112.226	33.852	198.652	130.948	9	5.83095	1.75885	10.7589	7.24115	-0.6	2.70185	0.814989	0.214989	-1.41499	-1371.86	3619.69	1091.85	-280.014	-2463.71	7728.64	5344.72	1612.19	9340.83	6116.46	0.00904779	0.0109063	0.00718926
2	b	1.2	0.5	0	831.6	61.5329	18.5609	850.161	813.039	312459	12205.3	3681.62	316141	308777	16245.8	6306.24	1902.22	18148	14343.6	619.8	44.9744	13.5661	633.366	606.234	66.6	41.4644	12.5074	79.1074	54.0926	4.49635	1.93555	0.583842	5.08019	3.91251	103.618	6.82524	2.05877	105.676	101.559	0.0494237	0.0552107	0.0436367
2	b	0.9	0.5	1	51.8	8.64292	2.60706	54.4071	49.1929	24666.8	465.513	140.418	24807.2	24526.4	146.8	190.559	57.4804	204.28	89.3196	15.2	5.44977	1.64387	16.8439	13.5561	-1.4	2.96648	0.894812	-0.505188	-2.29481	132.001	245.983	74.1984	206.2	57.8027	3536.53	1368.37	412.756	3949.28	3123.77	0.00591611	0.0082326	0.00359962
2	b	1.2	0.8	1	51.4	4.44972	1.34222	52.7422	50.0578	30485.4	1168.3	352.409	30837.8	30133	912	567.553	171.197	1083.2	740.803	37	7.90569	2.38468	39.3847	34.6153	0.2	3.83406	1.15651	1.35651	-0.956509	150.945	229.609	69.2596	220.204	81.6851	1379.82	342.72	103.378	1483.2	1276.44	0.029047	0.0344996	0.0235944
2	b	1.5	0.5	1	752.4	39.0167	11.769	764.169	740.631	273022	4070.64	1227.87	274249	271794	11217.2	2208.24	666.095	11883.3	10551.1	482.6	25.1952	7.59992	490.2	475	-7.6	8.01873	2.41878	-5.18122	-10.0188	5.825	1.14654	0.345845	6.17085	5.47916	131.55	3.61952	1.0918	132.642	130.458	0.039464	0.0418074	0.0371206
2	b	1.5	0.5	0	1791	32.3419	9.75565	1800.76	1781.24	638029	2685.06	809.923	638839	637219	9525.6	1557.79	469.892	9995.49	9055.71	1079.6	58.7733	17.7284	1097.33	1061.87	30.2	122.555	36.9676	67.1676	-6.76758	9.71457	1.86532	0.562656	10.2772	9.15192	83.9048	6.37383	1.92261	85.8274	81.9822	0.0147101	0.0154357	0.0139845
2	b	1.5	0.1	1	1848.8	65.3582	19.7147	1868.51	1829.09	669313	1675.49	505.397	669819	668808	7897.2	599.491	180.831	8078.03	7716.37	1136	99.5389	30.025	1166.03	1105.97	11.2	48.3187	14.5749	25.7749	-3.37491	12.0316	0.699156	0.210894	12.2425	11.8208	83.7325	5.48969	1.65591	85.3884	82.0766	0.0116614	0.0119284	0.0113943
2	b	2	0.8	1	780	28.3019	8.53703	788.537	771.463	299947	5371.55	1620.28	301567	298327	10127	3347.25	1009.67	11136.7	9117.33	494.8	68.6928	20.7206	515.521	474.079	16.8	6.05805	1.82736	18.6274	14.9726	7.05808	2.20706	0.665739	7.72382	6.39234	135.02	21.0616	6.35303	141.373	128.667	0.03266	0.0359162	0.0294038
2	b	1.5	0.1	0	1946.6	16.9056	5.09943	1951.7	1941.5	723062	417.338	125.886	723187	722936	8942.8	939.375	283.354	9226.15	8659.45	1332	17.7623	5.35784	1337.36	1326.64	81	90.4793	27.2923	108.292	53.7077	11.0237	0.880989	0.265742	11.2894	10.7579	73.5863	3.7766	1.13918	74.7255	72.4471	0.0122169	0.012604	0.0118298
2	b	0.9	0.8	0	81.2	10.7564	3.24457	84.4446	77.9554	37338.4	2253.59	679.776	38018.2	36658.6	507	785.497	236.938	743.938	270.062	45	8.42615	2.54167	47.5417	42.4583	7.4	17.4155	5.25323	12.6532	2.14677	-44.9521	135.251	40.7973	-4.15473	-85.7494	1166.08	276.243	83.3261	1249.41	1082.75	0.0133966	0.0196573	0.00713593
2	b	1.2	0.1	1	1054.2	20.6567	6.23091	1060.43	1047.97	388966	3586.95	1081.97	390048	387884	18347	2310.25	696.865	19043.9	17650.1	691.8	37.3323	11.2609	703.061	680.539	64.8	70.7086	21.3286	86.1286	43.4714	4.0826	0.550222	0.165969	4.24857	3.91663	107.029	5.39989	1.62883	108.658	105.4	0.045044	0.0467549	0.0433331
2	b	2	0.5	1	1655	42.8252	12.9178	1667.92	1642.08	588419	2064.96	622.876	589042	587796	8089	1435.11	432.887	8521.89	7656.11	979.6	43.9522	13.2578	992.858	966.342	31.2	35.2945	10.6463	41.8463	20.5537	11.3364	2.25115	0.679041	12.0155	10.6574	91.2642	6.19192	1.86774	93.1319	89.3964	0.0135606	0.0142863	0.0128349
2	b	0.9	0.1	0	186.6	7.33485	2.21249	188.812	184.388	78673.6	6500.07	1960.69	80634.3	76712.9	3198.4	2371.82	715.437	3913.84	2482.96	143.2	21.8563	6.59277	149.793	136.607	25.4	26.8942	8.1124	33.5124	17.2876	-1.62941	31.0727	9.37281	7.7434	-11.0022	350.982	49.5503	14.9464	365.928	336.035	0.0390659	0.0478043	0.0303274
2	b	2	0.1	1	2363	48.1196	14.5149	2377.51	2348.49	837926	970.402	292.713	838218	837633	4352.4	960.34	289.678	4642.08	4062.72	1436.4	88.3589	26.6527	1463.05	1409.75	60.4	75.9493	22.9094	83.3094	37.4906	25.66	6.17538	1.86275	27.5227	23.7973	74.9177	6.91103	2.08465	77.0024	72.8331	0.00516741	0.00551134	0.00482349
3	a	1.5	0.8	0	1374.8	43.7916	13.2093	1388.01	1361.59	556814	2006.11	605.124	557419	556209	17078	2020.18	609.368	17687.4	16468.6	1106.2	68.0382	20.5231	1126.72	1085.68	93.2	89.3627	26.9555	120.155	66.2445	21.3184	2.5965	0.783212	22.1016	20.5352	326.112	15.8658	4.78578	330.898	321.327	0.0297582	0.03082	0.0286964
3	a	1.5	0.1	1	1645.2	56.4553	17.0292	1662.23	1628.17	666480	1415.4	426.943	666907	666053	10730.4	918.599	277.087	11007.5	10453.3	1339.6	84.0643	25.3572	1364.96	1314.24	-3.6	81.0265	24.4409	20.8409	-28.0409	35.427	4.28552	1.29269	36.7197	34.1343	282.132	14.9252	4.50206	286.634	277.63	0.015845	0.0162542	0.0154358
3	a	1.5	0.5	1	637	35.2633	10.6369	647.637	626.363	267797	1902.48	573.865	268371	267224	16441.4	2121.37	639.892	17081.3	15801.5	598	53.6843	16.1934	614.193	581.807	8	22.4165	6.76174	14.7617	1.23826	21.3941	3.20982	0.968215	22.3623	20.4259	584.614	75.6736	22.8263	607.441	561.788	0.0578436	0.0600949	0.0555924
3	a	0.9	0.8	0	79	12.8452	3.87465	82.8746	75.1254	36913	2277.1	686.865	37599.9	36226.1	932.4	769.041	231.974	1164.37	700.426	47.2	16.3003	4.91684	52.1168	42.2832	0	11.3358	3.41934	3.41934	-3.41934	-101.434	1004.44	302.979	201.545	-404.413	7862.13	2292.58	691.536	8553.66	7170.59	0.0246371	0.0307666	0.0185076
3	a	1.2	0.5	0	738.6	50.629	15.2718	753.872	723.328	307324	12565.2	3790.19	311114	303534	21380.8	6560.88	1979.03	23359.8	19401.8	712.8	49.7162	14.9964	727.796	697.804	93.4	55.8283	16.8401	110.24	76.5599	18.2387	7.11945	2.14752	20.3863	16.0912	497.598	36.4169	10.9848	508.583	486.613	0.0650456	0.0710663	0.0590249
3	a	1.5	0.8	1	155.4	12.973	3.9132	159.313	151.487	72297.6	3008.42	907.464	73205.1	71390.1	3042.8	2281.64	688.235	3731.04	2354.56	113	19.1833	5.78648	118.786	107.214	3	9.61769	2.90109	5.90109	0.0989099	236.532	221.604	66.8449	303.377	169.687	3076.16	643.134	193.996	3270.15	2882.16	0.0403874	0.0495224	0.0312524
3	a	2	0.1	1	2182.4	42.5476	12.8341	2195.23	2169.57	836261	506.586	152.807	836413	836108	6017.4	630.803	190.276	6207.68	5827.12	1617	99.8048	30.1052	1647.11	1586.89	64.6	104.932	31.6519	96.2519	32.9481	63.4626	7.12743	2.14993	65.6125	61.3127	234.558	12.0143	3.624	238.182	230.934	0.0071442	0.0073701	0.00691829
3	a	1.2	0.1	1	894.6	11.6103	3.50215	898.102	891.098	386267	6389.95	1927.47	388194	384339	21045.8	3372.53	1017.29	22063.1	20028.5	851.4	21.8014	6.57619	857.976	844.824	74	42.0238	12.6761	86.6761	61.3239	17.552	2.70348	0.815481	18.3675	16.7365	426.056	25.8888	7.80914	433.865	418.246	0.0516699	0.0541675	0.0491723
3	a	0.9	0.5	0	91	8.3666	2.52371	93.5237	88.4763	46830.4	4416.99	1332.35	48162.7	45498.1	3688.4	1167.05	352.031	4040.43	3336.37	94.2	21.0048	6.3359	100.536	87.8641	28.8	19.2016	5.79198	34.592	23.008	99.7104	35.721	10.7749	110.485	88.9355	3745.91	1047.38	315.932	4061.84	3429.98	0.0730104	0.0799788	0.0660421
3	a	0.9	0.1	1	125.2	13.8816	4.18727	129.387	121.013	64580.6	3552.31	1071.52	65652.1	63509.1	3947.2	1698.98	512.482	4459.68	3434.72	125.4	20.5864	6.2097	131.61	119.19	5.2	5.35724	1.61596	6.81596	3.58404	100.394	45.8364	13.8261	114.22	86.5681	2762.97	444.798	134.169	2897.14	2628.8	0.0576	0.0650784	0.0501215
3	a	0.9	0.1	0	165.2	6.68581	2.01671	167.217	163.183	76922.8	6375.77	1923.19	78846	74999.6	4949.2	3310.58	998.606	5947.81	3950.59	164.6	19.0866	5.75731	170.357	158.843	34.2	26.8831	8.10904	42.309	26.091	167.053	227.285	68.5584	235.611	98.4945	2110.2	233.131	70.3219	2180.52	2039.87	0.0604505	0.0726476	0.0482533
3	a	1.2	0.5	1	161.4	9.58123	2.89009	164.29	158.51	74625.8	2502.33	754.806	75380.6	73871	3622.4	1902.25	573.797	4196.2	3048.6	142.6	21.5708	6.50664	149.107	136.093	4	7.71362	2.32675	6.32675	1.67325	130.732	86.7096	26.1552	156.887	104.576	2496.33	337.181	101.708	2598.04	2394.63	0.0462937	0.0536268	0.0389607
3	a	0.9	0.5	1	43.2	5.21536	1.57317	44.7732	41.6268	24540.2	580.551	175.118	24715.3	24365.1	273.4	506.189	152.687	426.087	120.713	23.8	11.0995	3.34808	27.1481	20.4519	-1.2	4.32435	1.3044	0.104401	-2.5044	8829.98	18745.8	5654.51	14484.5	3175.47	18151.8	10347	3121.08	21272.9	15030.8	0.0110182	0.0171715	0.00486478
3	a	2	0.8	0	2045.8	88.1658	26.5944	2072.39	2019.21	795519	554.951	167.396	795686	795352	7389.4	1359.37	410.04	7799.44	6979.36	1582	60.959	18.3877	1600.39	1563.61	39.2	121.354	36.6052	75.8052	2.59478	54.0279	11.1457	3.362	57.3899	50.6659	245.065	9.33892	2.817	247.882	242.248	0.00920329	0.00971398	0.0086926
3	a	2	0.8	1	703.8	20.0923	6.06066	709.861	697.739	294450	6004.92	1811.33	296262	292639	15623.4	3833.67	1156.39	16779.8	14467	571	41.3038	12.4589	583.459	558.541	14.4	18.4201	5.55626	19.9563	8.84374	24.0836	7.68697	2.31871	26.4023	21.7649	620.848	49.5282	14.9397	635.788	605.908	0.0503861	0.0541155	0.0466567
3	a	2	0.1	0	2313.2	61.6417	18.5937	2331.79	2294.61	871577	749.509	226.083	871803	871351	5395	635.926	191.821	5586.82	5203.18	1713.4	73.7245	22.2383	1735.64	1691.16	106.6	179.895	54.2638	160.864	52.3362	72.6356	10.5954	3.196	75.8316	69.4396	225.832	8.9458	2.69842	228.531	223.134	0.00615185	0.00637058	0.00593312
3	a	2	0.5	0	2173.2	62.6115	18.8862	2192.09	2154.31	830181	796.575	240.28	830421	829940	6342.8	1485.14	447.979	6790.78	5894.82	1657.8	118.978	35.8886	1693.69	1621.91	64.6	55.0027	16.5911	81.1911	48.0089	64.337	17.8815	5.39379	69.7307	58.9432	234.434	17.5957	5.30757	239.742	229.127	0.00758233	0.00811786	0.00704681
3	a	1.5	0.1	0	1807.6	67.248	20.2848	1827.88	1787.32	721443	1651.9	498.282	721941	720945	10561.6	1297.93	391.508	10953.1	10170.1	1471	73.4915	22.168	1493.17	1448.83	80	92.4743	27.894	107.894	52.106	35.2318	2.76562	0.834225	36.066	34.3976	251.235	9.53676	2.87668	254.111	248.358	0.0144283	0.0149632	0.0138935
3	a	1.2	0.8	1	49.6	7.76531	2.34234	51.9423	47.2577	30607.2	1577.31	475.782	31083	30131.4	790.2	445.916	134.506	924.706	655.694	38.8	16.0219	4.83285	43.6328	33.9672	-0.6	5.12835	1.54692	0.946921	-2.14692	1268.45	2034.63	613.727	1882.18	654.722	10664	6546.56	1974.71	12638.7	8689.27	0.0251677	0.0294517	0.0208837
3	a	2	0.5	1	1509.4	17.869	5.39001	1514.79	1504.01	585745	1805.32	544.56	586290	585201	10762.4	1143.64	344.968	11107.4	10417.4	1125.2	57.6949	17.4031	1142.6	1107.8	5.2	51.7755	15.6176	20.8176	-10.4176	34.6443	3.92988	1.18541	35.8297	33.4589	329.125	21.5226	6.49209	335.617	322.633	0.0180423	0.0186207	0.017464
3	a	0.9	0.8	1	18.2	4.76445	1.43715	19.6372	16.7628	17852.2	577.944	174.331	18026.5	17677.9	362.2	395.294	119.237	481.437	242.963	13.4	2.88097	0.869019	14.269	12.531	0.6	3.20936	0.968075	1.56807	-0.368075	404.225	1171.12	353.258	757.483	50.9667	25810.5	5385.94	1624.62	27435.1	24185.8	0.0198854	0.0264317	0.0133391
3	a	1.5	0.5	0	1579	34.641	10.4492	1589.45	1568.55	634854	2213.68	667.738	635522	634187	12700.6	1161.16	350.255	13050.9	12350.3	1291.6	22.2778	6.7199	1298.32	1284.88	85.2	76.4833	23.0705	108.271	62.1295	29.4469	3.04254	0.917755	30.3647	28.5292	287.485	10.0356	3.02715	290.513	284.458	0.0196132	0.020154	0.0190723
3	a	1.2	0.1	0	1166.4	32.6466	9.84755	1176.25	1156.55	466257	6537.88	1972.09	468229	464285	21038.8	4792.3	1445.55	22484.4	19593.2	990.2	91.4478	27.5844	1017.78	962.616	103.2	122.865	37.061	140.261	66.139	17.568	4.58956	1.3844	18.9524	16.1836	358.237	30.7767	9.28351	367.52	348.953	0.0431746	0.0461411	0.0402082
3	a	1.2	0.8	0	478.6	28.571	8.61817	487.218	469.982	207856	4912.24	1481.73	209338	206375	15477.2	4677.91	1411.05	16888.3	14066.1	462.8	40.6042	12.2479	475.048	450.552	84	25.2091	7.60411	91.6041	76.3959	24.6098	6.37024	1.92153	26.5314	22.6883	778.687	88.9335	26.826	805.513	751.861	0.0693008	0.0756189	0.0629827
3	b	1.5	0.8	0	1495.6	42.0155	12.6736	1508.27	1482.93	560205	1360.53	410.391	560615	559794	13687.4	1684.95	508.25	14195.7	13179.1	985.4	29.2027	8.80874	994.209	976.591	103	97.3345	29.3601	132.36	73.6399	16.3969	2.21438	0.667947	17.0648	15.7289	224.934	8.09358	2.44136	227.375	222.492	0.0238501	0.0247358	0.0229645
3	b	0.9	0.5	0	108.2	11.8195	3.56524	111.765	104.635	47370.4	4779.35	1441.65	48812	45928.8	3148.4	1756.84	529.935	3678.33	2618.47	77	22.9891	6.93446	83.9345	70.0655	15	26.5989	8.02331	23.0233	6.97669	83.8641	60.1697	18.1497	102.014	65.7144	2692.1	950.195	286.618	2978.72	2405.49	0.0623214	0.0728112	0.0518315
3	b	2	0.1	0	2423	64.5213	19.4623	2442.46	2403.54	872580	855.56	258.072	872838	872322	4392.4	861.744	259.937	4652.34	4132.46	1603.6	55.148	16.6349	1620.23	1586.97	11.6	95.9026	28.9281	40.5281	-17.3281	56.2726	10.0394	3.02831	59.301	53.2443	149.971	5.05977	1.52623	151.497	148.445	0.0050086	0.005305	0.00471219
3	b	1.2	0.5	0	805.6	38.8947	11.7322	817.332	793.868	310807	13596.5	4101.26	314908	306705	17898.2	3688.86	1112.71	19010.9	16785.5	645.8	45.2294	13.643	659.443	632.157	74.8	31.523	9.50863	84.3086	65.2914	11.8697	3.16164	0.95368	12.8234	10.916	316.41	28.2513	8.52174	324.932	307.889	0.0544507	0.0578358	0.0510655
3	b	1.5	0.1	1	1761.2	31.1801	9.4052	1770.61	1751.79	667632	1489.1	449.175	668081	667182	9579	1453.53	438.445	10017.4	9140.56	1223.6	51.5781	15.5581	1239.16	1208.04	53.4	74.2819	22.4065	75.8065	30.9935	24.3006	4.1581	1.25425	25.5548	23.0463	186.549	9.13684	2.75605	189.305	183.793	0.0141448	0.0147922	0.0134974
3	b	2	0.8	0	2143	69.2315	20.8831	2163.88	2122.12	795899	1130.39	340.973	796240	795558	7009.4	1729.06	521.555	7530.96	6487.84	1484.8	104.727	31.5899	1516.39	1453.21	80.6	82.6517	24.9311	105.531	55.6689	37.0131	13.845	4.17623	41.1893	32.8368	162.554	12.2728	3.70197	166.256	158.852	0.00873001	0.00937959	0.00808043
3	b	1.5	0.5	0	1667.4	24.0479	7.25382	1674.65	1660.15	636265	2889.28	871.524	637137	635394	11289.8	866.68	261.426	11551.2	11028.4	1203.2	42.8509	12.9256	1216.13	1190.27	55.4	57.1647	17.2432	72.6432	38.1568	20.4389	1.62477	0.490096	20.929	19.9488	191.183	11.2169	3.38347	194.566	187.799	0.0174345	0.0178382	0.0170308
3	b	1.2	0.5	1	174.6	16.5922	5.00488	179.605	169.595	75668.8	2127.88	641.856	76310.7	75026.9	2579.4	2423.25	730.951	3310.35	1848.45	129.4	19.5525	5.89783	135.298	123.502	0	7.58288	2.28731	2.28731	-2.28731	308.791	369.457	111.443	420.234	197.347	1450.04	288.905	87.1455	1537.19	1362.9	0.0329643	0.0423058	0.0236229
3	b	1.2	0.8	0	509	31.3289	9.45008	518.45	499.55	208869	5441.1	1641.26	210510	207228	14464.8	3386.86	1021.62	15486.4	13443.2	432.4	14.3979	4.343	436.743	428.057	75.6	44.4556	13.4096	89.0096	62.1904	14.2356	2.81195	0.848199	15.0838	13.3874	459.258	12.3074	3.71242	462.971	455.546	0.0647677	0.0693421	0.0601933
3	b	0.9	0.1	0	181.6	16.7869	5.06362	186.664	176.536	77421.6	5841.85	1762.14	79183.7	75659.5	4450.4	2730.82	823.726	5274.13	3626.67	148.2	29.8362	8.99983	157.2	139.2	40.2	22.687	6.84333	47.0433	33.3567	77.735	78.88	23.7935	101.528	53.9415	1336.25	334.647	100.943	1437.19	1235.31	0.054358	0.0644192	0.0442969
3	b	1.2	0.8	1	50.8	13.7732	4.15455	54.9546	46.6454	30607.6	1550.36	467.652	31075.3	30139.9	789.8	354.225	106.849	896.649	682.951	37.6	16.6973	5.03659	42.6366	32.5634	2.6	2.19089	0.660862	3.26086	1.93914	282.28	161.441	48.6973	330.978	233.583	5787.32	2871.64	866.204	6653.53	4921.12	0.0251549	0.0285581	0.0217518
3	b	0.9	0.8	0	82.4	12.1161	3.65471	86.0547	78.7453	37137.2	1495.04	450.966	37588.2	36686.2	708.2	723.853	218.344	926.544	489.856	43.8	13.5167	4.07718	47.8772	39.7228	11.2	14.6526	4.41984	15.6198	6.78016	#DIV/0!	#DIV/0!	#DIV/0!	#DIV/0!	#DIV/0!	4709.95	1832.41	552.73	5262.68	4157.22	0.018713	0.0244823	0.0129436
3	b	1.5	0.1	0	1901.6	51.5005	15.5347	1917.13	1886.07	722191	1071.92	323.336	722515	721868	9813	1053.81	317.874	10130.9	9495.13	1377	33.0983	9.98382	1386.98	1367.02	44	57.2407	17.2661	61.2661	26.7339	23.9451	2.86887	0.865368	24.8105	23.0797	168.988	4.84687	1.46202	170.45	167.526	0.0134057	0.0138399	0.0129714
3	b	2	0.1	1	2312.8	61.3245	18.498	2331.3	2294.3	837389	559.651	168.814	837558	837220	4889.2	285.975	86.2618	4975.46	4802.94	1486.6	94.7724	28.5872	1515.19	1458.01	20.2	30.8901	9.31773	29.5177	10.8823	48.6855	2.56014	0.772243	49.4577	47.9132	160.404	13.2693	4.00257	164.407	156.402	0.00580473	0.00590715	0.00570232
3	b	0.9	0.8	1	23	10.1242	3.05388	26.0539	19.9461	17903.6	504.472	152.17	18055.8	17751.4	310.8	263.879	79.5968	390.397	231.203	8.6	7.36885	2.22275	10.8227	6.37725	0.6	2.07364	0.625496	1.2255	-0.0254961	-36446.1	83000.6	25036.4	-11409.7	-61482.5	37575.8	31828.6	9600.8	47176.6	27975	0.0170634	0.0214334	0.0126934
3	b	2	0.8	1	742	43.4569	13.1084	755.108	728.892	296213	5920.88	1785.98	297999	294427	13860.4	4255.34	1283.58	15144	12576.8	532.8	81.9372	24.7156	557.516	508.084	12.4	6.1887	1.86677	14.2668	10.5332	15.414	4.23743	1.27818	16.6922	14.1358	380.253	49.82	15.0277	395.28	365.225	0.0447003	0.0488399	0.0405607
3	b	1.5	0.8	1	153.6	13.5204	4.07829	157.678	149.522	72615.8	4135.08	1247.31	73863.1	71368.5	2724.6	602.026	181.596	2906.2	2543	114.8	6.05805	1.82736	116.627	112.973	2	8.45577	2.55061	4.55061	-0.550606	70.4352	16.8558	5.0844	75.5196	65.3508	1608.56	91.4504	27.5852	1636.15	1580.98	0.0361639	0.0385742	0.0337535
3	b	2	0.5	1	1603.4	60.8136	18.3439	1621.74	1585.06	587330	1540.05	464.542	587794	586865	9178.2	444.861	134.188	9312.39	9044.01	1031.2	95.5547	28.8232	1060.02	1002.38	16.8	40.5487	12.2312	29.0312	4.56884	24.3716	1.18654	0.357909	24.7295	24.0137	218.058	20.6483	6.22838	224.287	211.83	0.0153866	0.0156115	0.0151616
3	b	1.2	0.1	0	1188.2	30.581	9.2245	1197.42	1178.98	469749	5264.64	1588.03	471337	468161	17546.2	3370.08	1016.55	18562.8	16529.6	968.4	45.5445	13.7381	982.138	954.662	86.4	57.3393	17.2959	103.696	69.1041	12.5715	2.49013	0.751125	13.3226	11.8204	221.45	13.4151	4.04654	225.496	217.403	0.0360073	0.0380934	0.0339212
3	b	0.9	0.5	1	42	6.59545	1.98946	43.9895	40.0105	24562.2	705.156	212.704	24774.9	24349.5	251.4	222.329	67.0636	318.464	184.336	25	11.3578	3.42598	28.426	21.574	-0.6	3.78153	1.14067	0.540666	-1.74067	-508.367	3160.27	953.266	444.899	-1461.63	8977.03	5482.91	1653.87	10630.9	7323.16	0.0101315	0.0128342	0.00742884
3	b	2	0.5	0	2287.2	42.8859	12.9361	2300.14	2274.26	830689	860.022	259.418	830948	830430	5834.4	693.916	209.313	6043.71	5625.09	1543.8	81.8944	24.7027	1568.5	1519.1	69	74.5553	22.4889	91.4889	46.5111	41.7012	7.20722	2.17399	43.8752	39.5272	155.279	8.13858	2.45493	157.734	152.824	0.00697458	0.0072248	0.00672436
3	b	1.2	0.1	1	959	20.8806	6.29845	965.298	952.702	388381	6632.38	2000.6	390382	386381	18931.2	3661.8	1104.55	20035.7	17826.7	787	30.8464	9.30454	796.305	777.695	41.6	34.6309	10.4461	52.0461	31.1539	11.498	2.07196	0.624987	12.123	10.873	269.449	17.0467	5.14198	274.591	264.307	0.0464783	0.0491901	0.0437665
3	b	0.9	0.1	1	141.6	11.4149	3.4432	145.043	138.157	64895.4	4952.41	1493.85	66389.3	63401.5	3632.4	2028.07	611.748	4244.15	3020.65	109	25.3772	7.65479	116.655	101.345	19.8	13.7913	4.16002	23.96	15.64	3146.75	6943.27	2094.38	5241.12	1052.37	1795.24	368.493	111.153	1906.39	1684.09	0.0530062	0.0619332	0.0440792
3	b	1.5	0.5	1	702.2	39.009	11.7667	713.967	690.433	272400	4673.69	1409.78	273810	270991	11838.4	1919.02	578.854	12417.3	11259.5	532.8	27.3532	8.25086	541.051	524.549	1	15	4.52461	5.52461	-3.52461	17.4074	3.40933	1.02839	18.4358	16.379	378.502	31.5311	9.51106	388.013	368.991	0.0416495	0.043686	0.039613
4	a	0.9	0.5	0	79.2	10.849	3.27249	82.4725	75.9275	46987.6	5629.49	1698.08	48685.7	45289.5	3531.2	1864.82	562.507	4093.71	2968.69	106	26.6927	8.05161	114.052	97.9484	19.2	16.3921	4.94452	24.1445	14.2555	230.098	98.4896	29.7085	259.807	200.39	6724.64	1756.82	529.93	7254.57	6194.71	0.0698987	0.0810333	0.0587641
4	a	1.5	0.5	1	570	11.8322	3.56906	573.569	566.431	264138	3942.38	1189.18	265327	262948	20101.2	4527.83	1365.78	21467	18735.4	665	17.0734	5.15003	670.15	659.85	11	12.7475	3.84518	14.8452	7.15482	35.4263	9.86683	2.97624	38.4025	32.45	1019.11	35.0048	10.5589	1029.67	1008.55	0.0707194	0.0755245	0.0659144
4	a	0.9	0.8	0	61.8	11.8828	3.58433	65.3843	58.2157	36356.6	2416.65	728.961	37085.6	35627.6	1488.8	906.138	273.328	1762.13	1215.47	64.4	10.6911	3.22488	67.6249	61.1751	21	8.60233	2.59481	23.5948	18.4052	802.523	856.347	258.309	1060.83	544.213	10796.5	2082.74	628.24	11424.8	10168.3	0.039339	0.0465612	0.0321168
4	a	0.9	0.8	1	19.2	8.40833	2.5363	21.7363	16.6637	17823.2	505.479	152.473	17975.7	17670.7	391.2	347.193	104.728	495.928	286.472	12.4	11.4804	3.46296	15.863	8.93704	0.6	1.94936	0.588007	1.18801	0.0119935	341.283	2539.28	765.951	1107.23	-424.667	-24882.6	175657	52985.3	28102.7	-77867.9	0.0214775	0.0272272	0.0157278
4	a	1.2	0.5	1	140.6	14.4326	4.35346	144.953	136.247	73789.4	1661.37	501.136	74290.5	73288.3	4458.8	1796.1	541.778	5000.58	3917.02	163.4	19.756	5.95922	169.359	157.441	0.8	5.6745	1.71166	2.51166	-0.911663	174.619	79.7152	24.0454	198.665	150.574	4146.38	466.937	140.847	4287.23	4005.53	0.0569828	0.0639066	0.0500589
4	a	2	0.5	1	1327	25.219	7.6071	1334.61	1319.39	583154	1970.27	594.313	583748	582559	13354.2	1052.55	317.491	13671.7	13036.7	1307.6	64.4151	19.4302	1327.03	1288.17	38.2	39.7643	11.9945	50.1945	26.2055	51.5819	5.11259	1.54217	53.1241	50.0397	524.331	22.3302	6.73569	531.066	517.595	0.0223873	0.0229196	0.0218551
4	a	1.2	0.1	1	798.4	34.7534	10.4831	808.883	787.917	382461	4752.86	1433.66	383895	381027	24851.6	1301.01	392.439	25244	24459.2	947.6	37.7598	11.3899	958.99	936.21	86.2	61.2797	18.4845	104.684	67.7155	27.7642	1.35387	0.408381	28.1725	27.3558	727.783	35.0397	10.5694	738.352	717.213	0.0610136	0.0619771	0.0600501
4	a	1.5	0.1	1	1444.2	52.2657	15.7655	1459.97	1428.43	664040	1401.64	422.794	664462	663617	13171	1388.94	418.96	13590	12752	1540.6	97.0943	29.2876	1569.89	1511.31	52.6	61.9944	18.7	71.3	33.9	53.2159	4.98295	1.50306	54.7189	51.7128	452.239	13.4039	4.04317	456.282	448.195	0.0194489	0.0200676	0.0188302
4	a	0.9	0.5	1	36	4.52769	1.36574	37.3657	34.6343	24688.6	700.066	211.169	24899.8	24477.4	125	588.945	177.65	302.65	-52.6499	31	9.92472	2.9937	33.9937	28.0063	-0.2	4.60435	1.38886	1.18886	-1.58886	223.551	1371.55	413.717	637.269	-190.166	23306.7	6241.55	1882.71	25189.4	21424	0.00503756	0.0121969	-0.00212182
4	a	0.9	0.1	0	135.8	23.9833	7.23435	143.034	128.566	75463	7973.44	2405.11	77868.1	73057.9	6409	1628.42	491.198	6900.2	5917.8	194	20.7966	6.27312	200.273	187.727	45.4	33.1557	10.0011	55.4011	35.3989	109.986	24.2523	7.3155	117.301	102.67	3502.06	348.902	105.243	3607.3	3396.82	0.0782807	0.0842803	0.0722811
4	a	1.5	0.5	0	1417.4	24.4499	7.37511	1424.78	1410.02	630733	2227.87	672.017	631405	630061	16821.8	1889.48	569.944	17391.7	16251.9	1453.2	55.2603	16.6688	1469.87	1436.53	61.4	83.4104	25.16	86.56	36.24	41.8641	4.99381	1.50634	43.3705	40.3578	480.029	20.5249	6.19114	486.22	473.838	0.0259774	0.0268576	0.0250973
4	a	2	0.1	0	2048	95.6033	28.8379	2076.84	2019.16	870850	689.856	208.089	871058	870642	6122.8	585.106	176.492	6299.29	5946.31	1978.6	103.297	31.1587	2009.76	1947.44	33	146.964	44.3305	77.3305	-11.3305	115.886	10.5332	3.17725	119.064	112.709	357.052	21.8617	6.59437	363.646	350.458	0.00698175	0.007183	0.0067805
4	a	1.2	0.8	1	44.4	5.31977	1.60466	46.0047	42.7953	30685	1125.02	339.353	31024.4	30345.6	712.4	525.791	158.6	871	553.8	44	8.12404	2.45054	46.4505	41.5495	0.8	3.27109	0.986693	1.78669	-0.186693	-637.126	3218.42	970.806	333.68	-1607.93	15621.6	2760.71	832.743	16454.3	14788.9	0.0226898	0.0277412	0.0176384
4	a	1.5	0.8	1	131	15.3786	4.6388	135.639	126.361	70944.4	3646.66	1099.98	72044.4	69844.4	4396	1909.14	575.875	4971.88	3820.12	137.4	18.2565	5.50691	142.907	131.893	5	6.44205	1.94319	6.94319	3.05681	179.692	71.9311	21.6974	201.39	157.995	5051.55	642.505	193.806	5245.36	4857.75	0.0583485	0.0659922	0.0507049
4	a	2	0.1	1	1967.4	22.5455	6.80065	1974.2	1960.6	834802	557.92	168.291	834971	834634	7475.6	933.528	281.59	7757.19	7194.01	1832	67.3201	20.3065	1852.31	1811.69	41.4	100.575	30.3375	71.7375	11.0625	95.3742	11.6553	3.51572	98.89	91.8585	384.914	14.1387	4.26481	389.179	380.649	0.00887545	0.00920977	0.00854114
4	a	2	0.8	1	625.2	31.4913	9.49906	634.699	615.701	290959	2968.75	895.496	291854	290064	19114.8	2427.59	732.26	19847.1	18382.5	649.6	32.9515	9.93952	659.54	639.66	12.4	6.8775	2.07454	14.4745	10.3255	36.1105	4.92616	1.48593	37.5964	34.6245	1050.73	70.1973	21.1744	1071.91	1029.56	0.061646	0.0640075	0.0592844
4	a	1.5	0.1	0	1617.2	22.0386	6.64775	1623.85	1610.55	718423	1414.52	426.679	718850	717997	13581.2	892.227	269.132	13850.3	13312.1	1661.4	26.0921	7.87046	1669.27	1653.53	136.8	102.955	31.0554	167.855	105.745	51.8684	2.52134	0.760541	52.6289	51.1078	423.102	14.1722	4.27492	427.377	418.827	0.0185534	0.0189211	0.0181858
4	a	2	0.5	0	1955.4	34.0925	10.2837	1965.68	1945.12	828460	574.672	173.345	828634	828287	8063	1101.92	332.385	8395.39	7730.61	1875.6	95.0779	28.6794	1904.28	1846.92	124	48.3735	14.5914	138.591	109.409	90.2074	11.8929	3.58737	93.7947	86.62	383.021	20.8204	6.28029	389.301	376.74	0.0096387	0.010036	0.00924136
4	a	1.2	0.1	0	1002.6	61.207	18.4625	1021.06	984.137	462343	4050.51	1221.8	463565	461121	24952.6	4479.48	1351.2	26303.8	23601.4	1154	43.1103	13.0038	1167	1141	180.2	100.445	30.2983	210.498	149.902	28.5719	5.82279	1.75639	30.3283	26.8155	600.466	26.7743	8.07622	608.542	592.39	0.0512063	0.0539792	0.0484335
4	a	2	0.8	0	1808.8	37.4526	11.2973	1820.1	1797.5	793174	938.537	283.101	793457	792891	9734.2	1293.6	390.202	10124.4	9344	1819	86.3626	26.0505	1845.05	1792.95	63.6	74.413	22.446	86.046	41.154	74.0965	11.5009	3.46915	77.5656	70.6273	390.829	22.404	6.75797	397.587	384.071	0.0121237	0.0126097	0.0116377
4	a	1.2	0.8	0	409.2	34.2082	10.3186	419.519	398.881	202083	5431.52	1638.37	203721	200444	21250.8	2828.8	853.282	22104.1	20397.5	532.2	33.5812	10.1295	542.329	522.071	99.8	48.9816	14.7749	114.575	85.0251	32.1911	4.17418	1.2591	33.4502	30.932	1272.47	92.445	27.8852	1300.35	1244.58	0.0951527	0.0989734	0.0913321
4	a	1.2	0.5	0	636.4	19.5013	5.88239	642.282	630.518	302783	10975.9	3310.78	306094	299472	25921.8	5383.99	1624.03	27545.8	24297.8	815	67.7791	20.4449	835.445	794.555	132.4	56.6595	17.0908	149.491	115.309	27.2593	5.01176	1.51175	28.7711	25.7475	845.91	73.4361	22.1513	868.061	823.759	0.0788604	0.0838011	0.0739197
4	a	0.9	0.1	1	110.8	13.2363	3.99261	114.793	106.807	63415	5011.44	1511.66	64926.7	61903.3	5112.8	2248.09	678.115	5790.92	4434.68	139.8	32.2599	9.7309	149.531	130.069	23.2	19.0184	5.73673	28.9367	17.4633	162.056	90.629	27.3374	189.393	134.718	5005.2	1191.33	359.354	5364.55	4645.85	0.0746091	0.0845046	0.0647137
4	a	1.5	0.8	0	1202.4	71.3989	21.5368	1223.94	1180.86	551676	1819.24	548.757	552225	551127	22216	1444.99	435.868	22651.9	21780.1	1278.6	58.4577	17.6332	1296.23	1260.97	119.2	58.1223	17.5321	136.732	101.668	31.5512	2.17179	0.655101	32.2063	30.8961	547.087	23.067	6.95796	554.045	540.129	0.0387111	0.0394706	0.0379516
4	b	2	0.5	0	2186.2	32.5069	9.80542	2196.01	2176.39	829805	1058.3	319.226	830124	829486	6718.4	853.834	257.551	6975.95	6460.85	1644.8	67.9205	20.4876	1665.29	1624.31	90.8	89.4103	26.9698	117.77	63.8302	61.8606	9.24245	2.7879	64.6485	59.0727	249.16	7.75435	2.33903	251.499	246.821	0.00803134	0.00833922	0.00772345
4	b	1.5	0.1	1	1621.4	42.8346	12.9207	1634.32	1608.48	666429	1010.83	304.907	666734	666124	10781.8	695.556	209.808	10991.6	10572	1363.4	92.2784	27.8349	1391.23	1335.57	44	99.0126	29.8663	73.8663	14.1337	37.9208	2.84527	0.858251	38.7791	37.0626	299.69	18.2767	5.513	305.203	294.177	0.0159209	0.0162307	0.0156111
4	b	2	0.1	1	2202.6	50.836	15.3342	2217.93	2187.27	836942	922.916	278.389	837221	836664	5335.8	1197.38	361.179	5696.98	4974.62	1596.8	51.3098	15.4772	1612.28	1581.32	64.4	46.1281	13.9141	78.3141	50.4859	81.3149	17.0866	5.15402	86.4689	76.1608	261.782	9.69083	2.92315	264.706	258.859	0.00633496	0.00676377	0.00590615
4	b	0.9	0.1	0	157.6	23.8495	7.194	164.794	150.406	76137.2	8463.27	2552.87	78690.1	73584.3	5734.8	1086.23	327.653	6062.45	5407.15	172.2	29.4228	8.87512	181.075	163.325	40.2	48.1009	14.5092	54.7092	25.6908	65.8254	11.7375	3.54051	69.3659	62.2849	2184.65	377.671	113.921	2298.57	2070.73	0.0700459	0.0740479	0.0660439
4	b	1.2	0.1	1	933.8	27.5627	8.31403	942.114	925.486	391092	5046.59	1522.26	392615	389570	16220.2	3786.41	1142.14	17362.3	15078.1	812.2	40.146	12.1097	824.31	800.09	77.6	84.0494	25.3527	102.953	52.2473	25.1595	7.07294	2.13349	27.293	23.0261	477.501	28.5879	8.62328	486.124	468.878	0.0398225	0.0426266	0.0370184
4	b	0.9	0.8	1	17	3.31662	1.00043	18.0004	15.9996	17923.6	470.141	141.814	18065.4	17781.8	290.8	126.786	38.2439	329.044	252.556	14.6	5.22494	1.57606	16.1761	13.0239	-0.8	3.03315	0.914922	0.114922	-1.71492	1574.19	1016.85	306.722	1880.91	1267.46	27165.5	8071.54	2434.71	29600.2	24730.8	0.0159654	0.018065	0.0138657
4	b	2	0.8	0	2071.6	73.4153	22.1451	2093.75	2049.45	796106	839.662	253.276	796360	795853	6802	1527.14	460.648	7262.65	6341.35	1556.2	89.5723	27.0187	1583.22	1529.18	33.6	65.3705	19.7184	53.3184	13.8816	64.7848	19.9237	6.0098	70.7946	58.775	268.501	17.2036	5.18932	273.69	263.311	0.0084717	0.00904542	0.00789798
4	b	1.5	0.5	1	654.8	42.4464	12.8036	667.604	641.996	270587	3666.28	1105.9	271693	269481	13652	2322.76	700.64	14352.6	12951.4	580.2	45.439	13.7063	593.906	566.494	4.2	11.1221	3.35487	7.55487	0.845134	28.1612	5.09303	1.53627	29.6975	26.625	649.808	55.0136	16.5944	666.402	633.213	0.04803	0.050495	0.0455651
4	b	0.9	0.5	0	96	21.9431	6.61894	102.619	89.3811	47028	5061.45	1526.74	48554.7	45501.3	3490.8	935.4	282.155	3772.96	3208.64	89.2	24.7528	7.46645	96.6665	81.7335	13.2	18.913	5.70492	18.9049	7.49508	113.048	31.3242	9.44865	122.497	103.599	4408.35	1112.84	335.679	4744.03	4072.67	0.069099	0.0746842	0.0635139
4	b	1.2	0.8	0	479.2	30.8577	9.30796	488.508	469.892	208724	6968.17	2101.88	210826	206622	14609.6	6025.1	1817.42	16427	12792.2	462.2	26.9203	8.12025	470.32	454.08	67.6	50.2524	15.1582	82.7582	52.4418	34.3234	27.2956	8.23349	42.5569	26.0899	812.033	40.045	12.0792	824.112	799.954	0.065416	0.0735537	0.0572784
4	b	0.9	0.1	1	126.6	12.9923	3.91901	130.519	122.681	65309.4	3640.65	1098.17	66407.6	64211.2	3218.4	1602.71	483.444	3701.84	2734.96	124	26.2488	7.91772	131.918	116.082	6.4	20.8159	6.27892	12.6789	0.121084	143.956	85.0315	25.649	169.605	118.307	3037.26	721.88	217.749	3255	2819.51	0.0469649	0.0540196	0.0399102
4	b	2	0.8	1	682.4	16.562	4.99578	687.396	677.404	293192	3208.45	967.799	294159	292224	16882.2	1817.77	548.315	17430.5	16333.9	592.4	42.1817	12.7237	605.124	579.676	16.4	10.761	3.24597	19.646	13.154	22.7147	2.4097	0.726864	23.4416	21.9879	643.954	43.0738	12.9928	656.947	630.961	0.0544457	0.0562141	0.0526774
4	b	1.2	0.5	0	704.2	36.2657	10.9392	715.139	693.261	309026	10404.7	3138.49	312165	305888	19678.4	3642.89	1098.84	20777.2	18579.6	747.2	55.0745	16.6127	763.813	730.587	106.4	42.069	12.6897	119.09	93.7103	20.1904	4.19933	1.26669	21.4571	18.9237	517.935	39.3727	11.8764	529.811	506.058	0.0598665	0.0632094	0.0565235
4	b	1.5	0.5	0	1585.2	24.8334	7.49078	1592.69	1577.71	634273	3132.63	944.929	635218	633328	13282	1739.6	524.736	13806.7	12757.3	1285.4	29.433	8.87819	1294.28	1276.52	75.6	47.7944	14.4167	90.0167	61.1833	30.4527	3.676	1.10883	31.5616	29.3439	310.85	9.47394	2.85773	313.708	307.992	0.020511	0.0213213	0.0197007
4	b	1.5	0.1	0	1831.6	29.2199	8.81391	1840.41	1822.79	721081	1697.65	512.08	721593	720569	10923	1203.93	363.154	11286.2	10559.8	1447	31.0725	9.37274	1456.37	1437.63	56.6	82.467	24.8754	81.4754	31.7246	37.7545	4.44555	1.34096	39.0955	36.4136	282.151	6.24373	1.88336	284.034	280.268	0.014922	0.0154182	0.0144259
4	b	1.5	0.8	1	134.8	6.6106	1.99403	136.794	132.806	72747.4	2889.74	871.664	73619.1	71875.7	2593	2488.54	750.647	3343.65	1842.35	133.6	14.5362	4.3847	137.985	129.215	0.2	5.89067	1.77687	1.97687	-1.57687	-122.148	647.241	195.235	73.0861	-317.383	2763.84	263.521	79.4886	2843.33	2684.35	0.0344171	0.0443805	0.0244537
4	b	1.2	0.8	1	45.4	5.41295	1.63277	47.0328	43.7672	30172	1605.77	484.365	30656.4	29687.6	1225.4	802.45	242.052	1467.45	983.348	43	7.51665	2.26733	45.2673	40.7327	1.2	4.65833	1.40514	2.60514	-0.205142	458.977	361.772	109.125	568.102	349.852	8568.5	1447.78	436.71	9005.21	8131.79	0.0390287	0.046738	0.0313194
4	b	1.5	0.8	0	1358	18.1108	5.46295	1363.46	1352.54	557778	2533.9	764.327	558543	557014	16113.6	1660.59	500.901	16614.5	15612.7	1123	26.3723	7.95498	1130.95	1115.05	66	94.3398	28.4568	94.4568	37.5432	25.1112	2.98047	0.899032	26.0102	24.2121	357.032	13.1626	3.97037	361.002	353.061	0.0280778	0.0289506	0.0272049
4	b	1.2	0.5	1	162.4	28.5797	8.62081	171.021	153.779	74095.6	3589.75	1082.82	75178.4	73012.8	4152.6	2175.43	656.2	4808.8	3496.4	141.6	31.6117	9.53539	151.135	132.065	-2	9.51315	2.86956	0.869556	-4.86956	111.069	54.6203	16.4757	127.544	94.5928	2723.43	623.64	188.115	2911.55	2535.32	0.0530696	0.0614557	0.0446835
4	b	2	0.1	0	2276.6	53.3038	16.0786	2292.68	2260.52	871609	388.718	117.253	871726	871491	5363.8	398.804	120.296	5484.1	5243.5	1750	62.0967	18.7309	1768.73	1731.27	47.2	113.482	34.2309	81.4309	12.9691	76.7624	7.08956	2.1385	78.9009	74.6239	234.283	10.5036	3.16833	237.452	231.115	0.00611627	0.00625344	0.0059791
4	b	0.9	0.8	0	65.6	9.04434	2.72814	68.3281	62.8719	36880	1782.95	537.812	37417.8	36342.2	965.4	374.301	112.905	1078.3	852.495	60.6	10.1882	3.07319	63.6732	57.5268	5	14	4.22297	9.22297	0.777026	461.066	278.389	83.9736	545.04	377.093	6208.71	1172.44	353.657	6562.36	5855.05	0.025509	0.0284924	0.0225257
4	b	2	0.5	1	1503.8	57.1725	17.2456	1521.05	1486.55	585894	1127.04	339.962	586234	585554	10613.6	1499.25	452.236	11065.8	10161.4	1130.8	41.2274	12.4359	1143.24	1118.36	21.4	24.9459	7.52472	28.9247	13.8753	37.9052	6.56594	1.98056	39.8857	35.9246	349.211	14.0191	4.22873	353.44	344.983	0.0177929	0.018551	0.0170348
4	b	1.2	0.1	0	1120.8	47.3624	14.2865	1135.09	1106.51	470236	5854.5	1765.96	472002	468470	17059.8	3911	1179.72	18239.5	15880.1	1035.8	99.5123	30.017	1065.82	1005.78	85	100.77	30.3962	115.396	54.6038	23.6175	5.13829	1.54992	25.1674	22.0676	376.248	35.5462	10.7222	386.97	365.526	0.0350092	0.0374301	0.0325882
4	b	0.9	0.5	1	40	6.78233	2.04583	42.0458	37.9542	24627.6	1056.9	318.805	24946.4	24308.8	186	592.624	178.76	364.76	7.24024	27	10.583	3.19227	30.1923	23.8077	-0.4	1.67332	0.504742	0.104742	-0.904742	154.818	1184.96	357.431	512.249	-202.613	15585.1	6704.05	2022.22	17607.3	13562.9	0.00749589	0.0147	0.000291785
5	a	1.2	0.5	1	79.8	12.8725	3.88286	83.6829	75.9171	69652	2570.51	775.371	70427.4	68876.6	8596.2	909.302	274.283	8870.48	8321.92	224.2	13.4239	4.04919	228.249	220.151	6.2	10.1833	3.07171	9.27171	3.12829	197.138	20.36	6.14141	203.28	190.997	7513.68	438.081	132.143	7645.83	7381.54	0.109858	0.113363	0.106353
5	a	1.5	0.5	1	305.2	20.315	6.12784	311.328	299.072	251852	1982.33	597.951	252450	251254	32386.8	1647.45	496.939	32883.7	31889.9	929.8	29.685	8.95422	938.754	920.846	6	13.1149	3.95598	9.95598	2.04402	51.9443	2.71237	0.818162	52.7625	51.1261	1806.98	58.8143	17.7408	1824.72	1789.24	0.113942	0.115691	0.112194
5	a	0.9	0.5	0	39.4	1.81659	0.547958	39.948	38.852	44889.8	4707.22	1419.89	46309.7	43469.9	5629	1787.41	539.156	6168.16	5089.84	145.8	29.5076	8.90071	154.701	136.899	25	18.1246	5.46711	30.4671	19.5329	327.272	115.136	34.7298	362.002	292.543	11960.4	2745.67	828.207	12788.6	11132.2	0.111424	0.122096	0.100751
5	a	0.9	0.1	1	56.2	5.76194	1.73804	57.938	54.462	61147.8	4799.02	1447.58	62595.4	59700.2	7380	1335.9	402.962	7782.96	6977.04	194.4	31.5563	9.51867	203.919	184.881	34.2	19.5627	5.90092	40.1009	28.2991	235.489	54.6758	16.4925	251.982	218.997	8814.51	1347.46	406.449	9220.96	8408.06	0.107694	0.113574	0.101813
5	a	2	0.1	1	1164	20.8926	6.30206	1170.3	1157.7	830443	970.546	292.756	830736	830150	11834.8	815.817	246.084	12080.9	11588.7	2635.4	72.4279	21.8472	2657.25	2613.55	62	74.6592	22.5203	84.5203	39.4797	141.732	9.84352	2.96921	144.701	138.763	634.444	18.2046	5.49125	639.935	628.953	0.0140509	0.0143431	0.0137588
5	a	2	0.5	1	746.8	18.8069	5.67294	752.473	741.127	574008	1799.74	542.876	574551	573465	22499.8	1953.96	589.394	23089.2	21910.4	1887.8	51.1244	15.4212	1903.22	1872.38	25.8	29.5922	8.92623	34.7262	16.8738	74.9755	6.70229	2.02169	76.9972	72.9539	888.565	23.0102	6.94082	895.506	881.624	0.0377192	0.0387073	0.0367311
5	a	0.9	0.5	1	18	3.937	1.18756	19.1876	16.8124	24053.4	501.663	151.322	24204.7	23902.1	760.2	298.637	90.0812	850.281	670.119	49	7.58288	2.28731	51.2873	46.7127	-0.8	6.30079	1.90058	1.10058	-2.70058	2624.77	1398.64	421.886	3046.66	2202.88	34886.6	4857.79	1465.31	36351.9	33421.3	0.0306364	0.0342667	0.0270061
5	a	0.9	0.8	0	34.4	5.68331	1.71432	36.1143	32.6857	35766.8	1907.99	575.527	36342.3	35191.3	2078.6	973.592	293.675	2372.28	1784.92	91.8	9.73139	2.93539	94.7354	88.8646	10.2	13.4796	4.066	14.266	6.134	1223.11	1180.55	356.102	1579.21	867.004	18478.8	2101.63	633.939	19112.7	17844.8	0.0549235	0.0626833	0.0471636
5	a	2	0.8	0	1090.2	36.307	10.9517	1101.15	1079.25	786599	193.692	58.4254	786657	786541	16309.4	1177.22	355.099	16664.5	15954.3	2537.6	99.3771	29.9762	2567.58	2507.62	103.8	89.5304	27.0061	130.806	76.7939	103.151	7.26626	2.1918	105.342	100.959	661.051	25.1479	7.58564	668.637	653.466	0.0203129	0.0207552	0.0198706
5	a	1.5	0.8	0	683.8	20.0175	6.0381	689.838	677.762	539105	2438.37	735.513	539840	538369	34787.2	2586.2	780.105	35567.3	34007.1	1797.2	43.3094	13.0639	1810.26	1784.14	154.2	102.79	31.0056	185.206	123.194	48.4477	3.71159	1.11957	49.5673	47.3282	933.924	22.0884	6.66277	940.587	927.262	0.0606163	0.0619756	0.059257
5	a	1.5	0.1	1	834.4	58.3978	17.6152	852.015	816.785	654833	1801.95	543.542	655376	654289	22377.8	945.931	285.332	22663.1	22092.5	2150.4	49.6316	14.9709	2165.37	2135.43	67.2	86.1783	25.9949	93.1949	41.2051	74.8957	3.33384	1.00562	75.9013	73.8901	778.551	18.1567	5.4768	784.028	773.075	0.0330441	0.0334654	0.0326227
5	a	2	0.8	1	335.6	13.7768	4.15565	339.756	331.444	280634	5079.38	1532.15	282166	279102	29439.8	3103.82	936.239	30376	28503.6	939.2	51.3683	15.4948	954.695	923.705	21.2	18.5796	5.60436	26.8044	15.5956	57.5381	6.01424	1.81414	59.3522	55.7239	1791.76	93.1537	28.099	1819.86	1763.66	0.0949445	0.0979639	0.0919251
5	a	1.2	0.8	1	22.6	4.39318	1.32516	23.9252	21.2748	29644.6	1430.89	431.616	30076.2	29213	1752.8	476.851	143.838	1896.64	1608.96	65.8	11.6919	3.52675	69.3267	62.2733	0.6	4.39318	1.32516	1.92516	-0.725162	1021.77	296.084	89.3109	1111.08	932.456	26268.6	5245.15	1582.15	27850.8	24686.5	0.0558263	0.0604075	0.0512451
5	a	1.2	0.8	0	227.8	17.2829	5.21324	233.013	222.587	195477	8608.99	2596.82	198074	192880	27856.6	6796.64	2050.15	29906.7	25806.5	713.6	15.9468	4.8102	718.41	708.79	126	27.3222	8.24148	134.241	117.759	62.711	12.5819	3.7952	66.5062	58.9158	2354.29	50.746	15.3071	2369.6	2338.99	0.124731	0.133911	0.115551
5	a	1.5	0.8	1	78.6	5.94138	1.79216	80.3922	76.8078	67419.2	2658.02	801.768	68221	66617.4	7921.2	2532.98	764.052	8685.25	7157.15	189.8	7.42967	2.24109	192.041	187.559	5.2	6.83374	2.06134	7.26134	3.13866	230.248	73.5253	22.1782	252.426	208.069	8861.08	332.389	100.262	8961.34	8760.82	0.105139	0.11528	0.0949975
5	a	1.2	0.1	1	438.2	21.9818	6.63062	444.831	431.569	369118	5958.92	1797.45	370916	367321	38194.4	3469.91	1046.67	39241.1	37147.7	1307.8	35.5345	10.7187	1318.52	1297.08	113.6	84.0375	25.3492	138.949	88.2508	44.2184	4.22112	1.27326	45.4916	42.9451	1283.25	36.0553	10.8757	1294.13	1272.38	0.0937717	0.0963414	0.091202
5	a	1.5	0.5	0	833.6	25.4224	7.66845	841.268	825.932	622067	2985.78	900.633	622968	621167	25487.6	1617.89	488.021	25975.6	24999.6	2037	46.6101	14.0595	2051.06	2022.94	165.2	85.4002	25.7602	190.96	139.44	65.9923	4.42438	1.33457	67.3269	64.6578	823.262	19.3925	5.84958	829.111	817.412	0.0393597	0.0401134	0.0386061
5	a	2	0.5	0	1154.6	16.1338	4.86662	1159.47	1149.73	822801	1395.83	421.041	823222	822380	13722.8	1397.65	421.589	14144.4	13301.2	2676.4	93.4093	28.1761	2704.58	2648.22	98.2	68.0088	20.5142	118.714	77.6858	123.153	13.8263	4.17059	127.324	118.982	626.267	20.8083	6.27662	632.544	619.99	0.0164046	0.0169085	0.0159006
5	a	2	0.1	0	1203.6	15.7575	4.75312	1208.35	1198.85	866002	1074.14	324.005	866326	865678	10970.8	943.555	284.615	11255.4	10686.2	2823	46.0217	13.882	2836.88	2809.12	64.6	116.053	35.0063	99.6063	29.5937	153.275	14.6265	4.41195	157.687	148.864	591.886	10.0327	3.02627	594.912	588.86	0.0125099	0.0128344	0.0121853
5	a	0.9	0.8	1	10	3	0.904923	10.9049	9.09508	17661.6	497.147	149.96	17811.6	17511.6	552.8	210.404	63.4664	616.266	489.334	21.6	5.31977	1.60466	23.2047	19.9953	0.6	2.79285	0.842437	1.44244	-0.242437	3571.56	1824.99	550.491	4122.06	3021.07	81299	18206.5	5491.81	86790.8	75807.2	0.0303496	0.033834	0.0268652
5	a	1.5	0.1	0	929.4	33.2836	10.0397	939.44	919.36	710410	1604.41	483.955	710894	709926	21594	1203.87	363.136	21957.1	21230.9	2349.2	53.0349	15.9975	2365.2	2333.2	168.8	109.358	32.9869	201.787	135.813	77.6524	4.28795	1.29342	78.9458	76.359	712.317	16.0845	4.85173	717.169	707.466	0.0294998	0.0299959	0.0290037
5	a	1.2	0.1	0	554.8	19.4474	5.86612	560.666	548.934	446216	9587.14	2891.87	449108	443324	41079.6	6074.1	1832.2	42911.8	39247.4	1601.8	54.1729	16.3408	1618.14	1585.46	244.8	51.6982	15.5943	260.394	229.206	41.6476	7.10505	2.14317	43.7908	39.5044	1047.66	35.8369	10.8099	1058.47	1036.85	0.0843012	0.0880612	0.0805413
5	a	1.2	0.5	0	350.2	31.6733	9.55398	359.754	340.646	290278	10018	3021.82	293300	287256	38427	4835.2	1458.49	39885.5	36968.5	1101.2	50.2812	15.1669	1116.37	1086.03	178	68.9166	20.7881	198.788	157.212	44.2353	5.38321	1.6238	45.8591	42.6115	1527.37	72.0315	21.7277	1549.09	1505.64	0.116904	0.121341	0.112467
5	a	0.9	0.1	0	67.4	10.9681	3.30844	70.7084	64.0916	72215.8	6932.9	2091.25	74307	70124.6	9656.2	2443.25	736.985	10393.2	8919.22	262.4	18.1466	5.47377	267.874	256.926	66	14.0357	4.23373	70.2337	61.7663	185.735	59.8864	18.0642	203.799	167.671	6426.67	471.31	142.167	6568.84	6284.5	0.117943	0.126944	0.108941
5	b	2	0.8	0	1658.6	34.2681	10.3367	1668.94	1648.26	792129	1039.24	313.478	792442	791816	10779.4	1391.5	419.733	11199.1	10359.7	1969.2	103.36	31.1775	2000.38	1938.02	106	83.4236	25.164	131.164	80.836	88.9707	13.1635	3.97064	92.9413	85.0001	480.615	24.0674	7.25971	487.875	473.355	0.0134254	0.0139482	0.0129027
5	b	1.2	0.5	1	125.4	8.6487	2.6088	128.009	122.791	71731	1869.46	563.907	72294.9	71167.1	6517.2	941.607	284.027	6801.23	6233.17	178.6	15.1427	4.56765	183.168	174.032	2.8	8.43801	2.54525	5.34525	0.254751	142.982	24.5009	7.39047	150.372	135.591	5144.43	442.294	133.414	5277.84	5011.01	0.0832888	0.0869186	0.079659
5	b	1.5	0.5	1	498	37.0742	11.1831	509.183	486.817	261575	2981.05	899.206	262474	260675	22664.2	3212.65	969.067	23633.3	21695.1	737	51.8893	15.6519	752.652	721.348	-5	7.87401	2.37512	-2.62488	-7.37512	41.2729	5.95514	1.79632	43.0692	39.4766	1254.16	96.8594	29.2168	1283.38	1224.95	0.0797365	0.0831458	0.0763271
5	b	2	0.1	0	1903.4	31.2218	9.41777	1912.82	1893.98	869128	707.664	213.46	869342	868915	7844.2	963.234	290.551	8134.75	7553.65	2123.2	41.8294	12.6175	2135.82	2110.58	34	80.4829	24.2769	58.2769	9.72305	121.883	13.543	4.08513	125.969	117.798	445.54	9.04471	2.72825	448.268	442.811	0.00894464	0.00927595	0.00861333
5	b	1.2	0.8	1	36.2	7.75887	2.34039	38.5404	33.8596	30303.8	1128.18	340.304	30644.1	29963.5	1093.6	974.465	293.939	1387.54	799.661	52.2	13.572	4.09388	56.2939	48.1061	1.4	4.15933	1.25462	2.65462	0.145377	-6087.29	16175.5	4879.21	-1208.08	-10966.5	18821.9	6605.82	1992.59	20814.5	16829.3	0.0348309	0.0441928	0.025469
5	b	0.9	0.8	1	14.4	4.66905	1.40838	15.8084	12.9916	17764.4	492.975	148.702	17913.1	17615.7	450	114.177	34.4406	484.441	415.559	17.2	9.73139	2.93539	20.1354	14.2646	0.8	0.83666	0.252371	1.05237	0.547629	2144.26	595.849	179.733	2323.99	1964.53	69666.1	40738.6	12288.4	81954.5	57377.7	0.0247057	0.0265966	0.0228149
5	b	1.5	0.5	0	1269.4	58.0887	17.5219	1286.92	1251.88	629549	3377.25	1018.72	630568	628530	18006.2	2007.41	605.517	18611.7	17400.7	1601.2	25.4598	7.67971	1608.88	1593.52	96.4	64.4073	19.4279	115.828	76.9721	52.5462	5.9307	1.78894	54.3352	50.7573	585.11	9.65321	2.9118	588.022	582.198	0.0278064	0.0287415	0.0268714
5	b	0.9	0.5	0	69	6.74537	2.03468	71.0347	66.9653	46397.4	4992.04	1505.8	47903.2	44891.6	4121.4	1861.76	561.582	4682.98	3559.82	116.2	23.6368	7.12984	123.33	109.07	29.6	19.4628	5.87077	35.4708	23.7292	254.349	98.482	29.7062	284.055	224.643	8165.06	1932.96	583.061	8748.12	7581.99	0.0815815	0.0926978	0.0704652
5	b	0.9	0.1	1	104.2	15.9593	4.81399	109.014	99.386	64828.6	5374.92	1621.3	66449.9	63207.3	3699.2	2313.16	697.744	4396.94	3001.46	146.4	29.8211	8.99528	155.395	137.405	14.8	12.8335	3.87112	18.6711	10.9289	414.755	372.394	112.329	527.085	302.426	6451.83	1326.75	400.202	6852.03	6051.63	0.053981	0.0641629	0.0437991
5	b	1.5	0.1	0	1441.2	37.6789	11.3655	1452.57	1429.83	716818	1819.77	548.917	717367	716269	15186.4	1284.56	387.475	15573.9	14798.9	1837.4	35.8092	10.8015	1848.2	1826.6	28.2	97.1736	29.3115	57.5115	-1.11153	62.2349	5.60514	1.69074	63.9257	60.5442	511.4	9.34682	2.81938	514.219	508.581	0.0207463	0.0212757	0.020217
5	b	1.2	0.8	0	363.8	16.9322	5.10745	368.907	358.693	201186	7310.01	2205	203391	198981	22147.4	7375.38	2224.72	24372.1	19922.7	577.6	31.8324	9.60195	587.202	567.998	83.2	39.9775	12.0589	95.2589	71.1411	44.6292	12.3461	3.7241	48.3533	40.9051	1593.7	87.4257	26.3712	1620.07	1567.33	0.0991673	0.109129	0.0892059
5	b	1.5	0.8	0	1071	33.6155	10.1398	1081.14	1060.86	550454	2154.27	649.815	551103	549804	23438.4	1588.96	479.294	23917.7	22959.1	1410	64.2573	19.3826	1429.38	1390.62	157.8	43.7116	13.1852	170.985	144.615	39.9552	2.63147	0.793759	40.749	39.1614	662.881	29.5886	8.92515	671.806	653.956	0.0408411	0.0416763	0.040006
5	b	0.9	0.8	0	47.8	7.85493	2.36937	50.1694	45.4306	36355.2	1450.48	437.525	36792.7	35917.7	1490.2	684.309	206.416	1696.62	1283.78	78.4	8.32466	2.51106	80.9111	75.8889	11.6	9.5551	2.88221	14.4822	8.71779	754.285	391.876	118.206	872.491	636.079	11745.3	1291.76	389.649	12135	11355.7	0.039376	0.0448302	0.0339218
5	b	2	0.8	1	539.8	16.453	4.96289	544.763	534.837	288454	8398.45	2533.32	290987	285920	21620.2	5962.25	1798.46	23418.7	19821.7	735	52.45	15.8211	750.821	719.179	15.4	13.2778	4.00513	19.4051	11.3949	45.483	13.3983	4.04148	49.5245	41.4415	1259.15	93.0101	28.0557	1287.2	1231.09	0.069726	0.0755261	0.0639259
5	b	1.2	0.1	1	703.6	36.5349	11.0204	714.62	692.58	378365	6184.69	1865.56	380231	376500	28947.4	4659.49	1405.49	30352.9	27541.9	1042.4	32.3079	9.74538	1052.15	1032.65	119.6	69.2012	20.8739	140.474	98.7261	32.655	5.5809	1.68343	34.3384	30.9716	887.643	28.3651	8.55609	896.199	879.086	0.0710692	0.0745199	0.0676186
5	b	1.5	0.8	1	115	11.6833	3.52417	118.524	111.476	69109.8	3765.29	1135.76	70245.6	67974	6230.6	2002.2	603.946	6834.55	5626.65	153.4	14.3631	4.33251	157.733	149.067	4.6	6.58027	1.98488	6.58488	2.61512	163.837	69.3893	20.9306	184.768	142.907	6001	624.488	188.371	6189.37	5812.63	0.0826993	0.0907156	0.0746831
5	b	2	0.5	0	1798.4	15.437	4.65642	1803.06	1793.74	827445	1153.45	347.928	827793	827097	9078	1168.93	352.597	9430.6	8725.4	2032.6	85.512	25.7939	2058.39	2006.81	102.8	60.1473	18.1429	120.943	84.6571	105.577	13.7244	4.13984	109.717	101.438	465.881	18.4446	5.56365	471.445	460.317	0.0108521	0.0112736	0.0104306
5	b	1.2	0.1	0	875	20.5791	6.2075	881.208	868.792	459493	7456.63	2249.23	461742	457244	27802.6	5126.09	1546.24	29348.8	26256.4	1281.6	48.3146	14.5737	1296.17	1267.03	182	122.744	37.0245	219.025	144.975	34.197	5.60396	1.69038	35.8874	32.5066	724.833	27.3507	8.25009	733.083	716.583	0.0570549	0.060228	0.0538818
5	b	1.2	0.5	0	577	29.9583	9.03665	586.037	567.963	302929	6437	1941.66	304871	300987	25775.8	6082.05	1834.6	27610.4	23941.2	874.4	86.1383	25.9828	900.383	848.417	136.6	78.178	23.5817	160.182	113.018	37.6656	10.2966	3.10586	40.7715	34.5597	1063.4	112.866	34.0451	1097.45	1029.36	0.0784163	0.0839975	0.072835
5	b	2	0.5	1	1202.8	23.1668	6.98805	1209.79	1195.81	581118	2628.35	792.819	581911	580325	15390	1463.51	441.456	15831.5	14948.5	1431.8	51.6643	15.5841	1447.38	1416.22	22.6	12.2188	3.6857	26.2857	18.9143	61.1741	6.18451	1.8655	63.0396	59.3086	653.146	22.46	6.77485	659.921	646.371	0.0258002	0.0265402	0.0250601
5	b	2	0.1	1	1798	36.9797	11.1546	1809.15	1786.85	834066	1094.47	330.137	834396	833736	8211.8	663.935	200.27	8412.07	8011.53	2001.4	91.754	27.6768	2029.08	1973.72	65.4	74.2179	22.3872	87.7872	43.0128	115.568	9.33471	2.81573	118.384	112.753	472.532	22.5046	6.7883	479.321	465.744	0.00974951	0.00998728	0.00951174
5	b	0.9	0.5	1	26.2	3.27109	0.986693	27.1867	25.2133	24282.4	455.654	137.444	24419.8	24145	531.2	278.347	83.9609	615.161	447.239	40.8	9.88433	2.98152	43.7815	37.8185	0	4.47214	1.34898	1.34898	-1.34898	2157.66	1107.6	334.096	2491.75	1823.56	23390.6	5457.99	1646.35	25036.9	21744.2	0.0214076	0.0247913	0.0180239
5	b	1.5	0.1	1	1336.8	57.7901	17.4319	1354.23	1319.37	660748	1680.02	506.763	661255	660241	16462.4	1674.04	504.958	16967.4	15957.4	1648	76.9968	23.2254	1671.23	1624.77	52.2	45.6749	13.7774	65.9774	38.4226	57.363	5.64891	1.70394	59.067	55.6591	569.459	27.4997	8.29504	577.754	561.164	0.0243091	0.0250548	0.0235635
5	b	0.9	0.1	0	123.4	4.219	1.27262	124.673	122.127	74877.6	6717.82	2026.37	76904	72851.2	6994.4	2526.51	762.098	7756.5	6232.3	206.4	16.456	4.9638	211.364	201.436	55.4	19.995	6.03131	61.4313	49.3687	152.506	79.5757	24.0033	176.509	128.502	4447.58	342.937	103.444	4551.03	4344.14	0.0854309	0.0947393	0.0761225

## Sheet: Zambia
scenario	sub_scenario	Rt	vacc_prob	vacc_eff	avg_infe_at_church	SD_infec_at_church	95_conf_inf_at_church	Upper_infec_at_church	Lower_infec_at_church	avg_tot_inf	SD_tot_inf	95_conf_tot_inf	Upper_tot_inf	Lower_tot_inf	avg_tot_inf_averted	SD_tot_inf_averted	95_conf_inf_averted	Upper_tot_inf_averted	Lower_tot_inf_averted	avg_church_inf_averted	SD_church_inf_averted	95_conf_church_averted	Upper_church_inf_averted	Lower_church_inf_averted	avg_deaths_averted	SD_deaths_averted	95_conf_deaths_averted	Upper_deaths_averted	Lower_deaths_averted	avg_test_per_averted	SD_test_per_averted	95_conf_test	Upper_test_per_averted	Lower_test_per_averted	avg_test_per_church_averted	SD_test_per_church_averted	95_conf_test	Upper_test_per_averted	Lower_test_per_averted	Percent_averted	Upper_percent_averted	Lower_percent_averted
1	a	1.5	0.1	0	11289.6	184.63	55.692	11345.3	11233.9	680035	1558.12	469.994	680505	679565	31865.2	690.048	208.147	32073.3	31657.1	5272.8	179.398	54.1138	5326.91	5218.69	45.6	25.036	7.55188	53.1519	38.0481	7.31606	0.160505	0.0484149	7.36448	7.26765	44.2364	1.46802	0.442816	44.6792	43.7936	0.0447608	0.0450532	0.0444684
1	a	2	0.1	1	13983	97.4654	29.3996	14012.4	13953.6	809502	871.862	262.989	809765	809239	20001.2	741.815	223.762	20225	19777.4	6092.6	177.262	53.4695	6146.07	6039.13	2.4	23.5011	7.08888	9.48888	-4.68888	13.8018	0.51475	0.15527	13.9571	13.6465	45.2899	1.31128	0.395536	45.6854	44.8943	0.0241123	0.024382	0.0238425
1	a	2	0.8	0	13303.8	141.1	42.5615	13346.4	13261.2	789526	843.862	254.543	789781	789271	22947.8	851.841	256.95	23204.8	22690.8	5813.8	187.922	56.685	5870.48	5757.12	21	42.19	12.7262	33.7262	8.27375	11.7476	0.433479	0.130755	11.8784	11.6169	46.3581	1.53156	0.461982	46.8201	45.8961	0.0282444	0.0285606	0.0279281
1	a	0.9	0.1	0	2159.2	63.9195	19.2807	2178.48	2139.92	150558	3515.64	1060.46	151619	149498	38996.6	2752.7	830.328	39826.9	38166.3	1759.2	36.0236	10.8662	1770.07	1748.33	26.6	21.5128	6.48914	33.0891	20.1109	1.24695	0.109676	0.0330827	1.28003	1.21387	27.5086	0.508406	0.153356	27.662	27.3553	0.205727	0.210108	0.201347
1	a	1.5	0.8	1	5607.8	91.5898	27.6273	5635.43	5580.17	396855	2934.66	885.213	397740	395970	32421.4	2174.86	656.027	33077.4	31765.4	2903.8	115.563	34.8584	2938.66	2868.94	11.4	14.3283	4.322	15.722	7.078	3.98164	0.298959	0.0901783	4.07182	3.89146	44.3356	1.83506	0.55353	44.8892	43.7821	0.0755257	0.0770539	0.0739974
1	a	1.2	0.5	1	4373.4	64.663	19.505	4392.91	4353.89	310552	4997.38	1507.41	312060	309045	37157	1795.94	541.73	37698.7	36615.3	2606	184.379	55.6162	2661.62	2550.38	7.8	3.11448	0.939456	8.73946	6.86054	2.66453	0.146907	0.0443132	2.70885	2.62022	38.0341	2.1135	0.637518	38.6716	37.3965	0.106862	0.10842	0.105304
1	a	1.5	0.8	0	9877.2	102.707	30.9806	9908.18	9846.22	614058	2122.93	640.362	614699	613418	33558.4	1247.27	376.228	33934.6	33182.2	4763.8	124.275	37.4863	4801.29	4726.31	26.2	34.6944	10.4652	36.6652	15.7348	6.22245	0.211689	0.0638541	6.2863	6.1586	43.8128	1.12417	0.339097	44.1519	43.4737	0.0518183	0.0523992	0.0512374
1	a	0.9	0.5	0	1666.8	112.001	33.7841	1700.58	1633.02	121653	7533.13	2272.3	123925	119380	30662.4	1643.1	495.626	31158	30166.8	1278	91.5833	27.6253	1305.63	1250.37	16.4	13.3342	4.02213	20.4221	12.3779	1.2768	0.124484	0.0375496	1.31435	1.23925	30.6536	2.87334	0.866716	31.5203	29.7869	0.201309	0.204563	0.198055
1	a	0.9	0.1	1	1854.2	74.0891	22.3483	1876.55	1831.85	135349	4060.68	1224.87	136573	134124	34940.8	5104.54	1539.74	36480.5	33401.1	1533	188.522	56.8659	1589.87	1476.13	6.2	9.73139	2.93539	9.13539	3.26461	1.26239	0.201522	0.0607872	1.32318	1.2016	28.6146	3.8763	1.16925	29.7838	27.4453	0.205185	0.214227	0.196143
1	a	2	0.1	0	14496.2	110.135	33.2212	14529.4	14463	830565	736.158	222.056	830787	830343	18718.8	802.885	242.183	18961	18476.6	5958	93.2684	28.1336	5986.13	5929.87	4.4	40.4141	12.1906	16.5906	-7.79055	15.2207	0.648448	0.195599	15.4163	15.0251	47.7605	0.80737	0.243536	48.004	47.517	0.0220407	0.0223259	0.0217555
1	a	0.9	0.8	1	585.4	39.8848	12.0309	597.431	573.369	55166	2799.92	844.57	56010.6	54321.4	9442.8	1496.76	451.484	9894.28	8991.32	364.4	46.5972	14.0556	378.456	350.344	1	5.24404	1.58182	2.58182	-0.581819	1.86148	0.238712	0.0720053	1.93348	1.78947	47.8729	4.03495	1.21711	49.09	46.6558	0.146153	0.153141	0.139165
1	a	1.2	0.1	0	7727	61.7414	18.6237	7745.62	7708.38	490129	1291.43	389.55	490519	489740	44323.4	1940.07	585.203	44908.6	43738.2	4218	127.744	38.5328	4256.53	4179.47	47.4	39.0551	11.7806	59.1806	35.6194	3.72005	0.167951	0.0506608	3.77071	3.66939	39.0585	1.21438	0.366307	39.4248	38.6922	0.0829323	0.0840273	0.0818373
1	a	2	0.5	1	11453	65.6849	19.8132	11472.8	11433.2	688891	2091.11	630.766	689522	688260	25824.8	2010.87	606.56	26431.4	25218.2	4944.2	53.4715	16.1292	4960.33	4928.07	9.6	11.0815	3.34264	12.9426	6.25736	8.97175	0.719224	0.216947	9.1887	8.7548	46.6316	0.48443	0.146124	46.7778	46.4855	0.036133	0.0369816	0.0352843
1	a	0.9	0.5	1	969.6	28.1922	8.50392	978.104	961.096	79126.4	4971.01	1499.46	80625.9	77626.9	16006.2	4153.59	1252.89	17259.1	14753.3	675.4	191.105	57.6452	733.045	617.755	0.2	2.94958	0.889713	1.08971	-0.689713	1.64632	0.441318	0.13312	1.77944	1.5132	39.2313	10.4659	3.15695	42.3883	36.0744	0.168251	0.181421	0.155082
1	a	0.9	0.8	0	1413	49.4318	14.9106	1427.91	1398.09	110752	3571.04	1077.17	111829	109675	23667.4	3041.39	917.406	24584.8	22750	1132	111.582	33.6576	1165.66	1098.34	20	22.2374	6.7077	26.7077	13.2923	1.52821	0.199146	0.0600707	1.58828	1.46814	31.6987	2.00415	0.604532	32.3032	31.0942	0.176071	0.182896	0.169246
1	a	2	0.5	0	13926.4	116.625	35.1788	13961.6	13891.2	807657	623.651	188.119	807845	807468	21606	1017.66	306.969	21913	21299	5935.6	145.058	43.7554	5979.36	5891.84	-10.8	53.0632	16.006	5.20603	-26.806	12.783	0.617128	0.186151	12.9691	12.5968	46.4686	1.13746	0.343106	46.8117	46.1254	0.0260545	0.0264246	0.0256843
1	a	2	0.8	1	9271	57.057	17.2107	9288.21	9253.79	589691	786.69	237.298	589928	589454	26962.2	1046.38	315.631	27277.8	26646.6	4174.2	104.727	31.5899	4205.79	4142.61	-8	12.9035	3.89222	-4.10778	-11.8922	7.26647	0.286829	0.0865193	7.35299	7.17995	46.9009	1.11671	0.336846	47.2377	46.564	0.0437234	0.0442353	0.0432116
1	a	1.2	0.8	1	2816.6	51.6846	15.5902	2832.19	2801.01	223296	4861.23	1466.35	224762	221829	30119	3213.67	969.375	31088.4	29149.6	1846.6	107.635	32.4671	1879.07	1814.13	2	3.08221	0.92972	2.92972	1.07028	2.33625	0.295843	0.0892384	2.42549	2.24701	37.8245	2.73097	0.823772	38.6483	37.0008	0.118853	0.122678	0.115027
1	a	1.5	0.5	0	10538	133.252	40.1942	10578.2	10497.8	641873	1755.91	529.655	642402	641343	34419.8	2593.38	782.27	35202.1	33637.5	4931.2	108.716	32.7932	4963.99	4898.41	56.6	22.832	6.88707	63.4871	49.7129	6.37839	0.507813	0.153177	6.53156	6.22521	44.3266	1.03426	0.311976	44.6386	44.0146	0.0508948	0.0520516	0.0497381
1	a	1.5	0.5	1	7816.2	109.134	32.9192	7849.12	7783.28	504486	3484.75	1051.14	505537	503435	33701.2	1434.29	432.642	34133.8	33268.6	3862.8	143.327	43.2334	3906.03	3819.57	-3.6	9.91464	2.99066	-0.60934	-6.59066	4.94565	0.244877	0.0738649	5.01951	4.87178	43.1194	1.50649	0.454418	43.5738	42.6649	0.0626198	0.0634237	0.0618159
1	a	1.5	0.1	1	10777.6	81.1252	24.4707	10802.1	10753.1	652207	2177.51	656.826	652864	651551	32485.2	1748.6	527.45	33012.7	31957.7	5031	111.436	33.6137	5064.61	4997.39	6	28.2135	8.51034	14.5103	-2.51034	6.83612	0.415071	0.125202	6.96132	6.71092	44.0423	0.967365	0.291797	44.3341	43.7505	0.0474449	0.0482153	0.0466746
1	a	1.2	0.8	0	6016.6	114.157	34.4344	6051.03	5982.17	403558	2797.46	843.828	404402	402714	46674.8	825.612	249.039	46923.8	46425.8	3636	246.02	74.2098	3710.21	3561.79	66.4	28.1567	8.49322	74.8932	57.9068	2.85226	0.0680496	0.0205265	2.87279	2.83173	36.743	2.64772	0.798662	37.5417	35.9444	0.103668	0.104221	0.103115
1	a	1.2	0.5	0	6775	154.696	46.6628	6821.66	6728.34	438434	3147.12	949.301	439383	437484	45467.2	2439.08	735.727	46202.9	44731.5	3720	190.354	57.4185	3777.42	3662.58	57.6	22.634	6.82736	64.4274	50.7726	3.19986	0.188281	0.0567932	3.25666	3.14307	39.0971	2.12651	0.641442	39.7386	38.4557	0.0939598	0.0954802	0.0924393
1	a	1.2	0.1	1	7150	104.041	31.383	7181.38	7118.62	459009	2821.92	851.206	459860	458158	44960.8	2913.82	878.926	45839.7	44081.9	4107.2	73.7374	22.2422	4129.44	4084.96	21.6	7.98749	2.40935	24.0094	19.1906	3.39989	0.238678	0.071995	3.47189	3.3279	37.0941	0.793756	0.239429	37.3336	36.8547	0.0892133	0.0909573	0.0874693
2	a	0.9	0.1	0	2071.4	101.333	30.5661	2101.97	2040.83	149768	4294.7	1295.46	151064	148473	39786.6	3213.64	969.366	40756	38817.2	1847	86.7496	26.1672	1873.17	1820.83	26	18.4526	5.56607	31.5661	20.4339	12.5629	1.48382	0.44758	13.0105	12.1153	269.178	18.8136	5.67496	274.853	263.503	0.209895	0.215009	0.204781
2	a	0.9	0.8	1	564.4	52.5243	15.8435	580.243	548.557	54703	4584.3	1382.81	56085.8	53320.2	9905.8	2021.26	609.694	10515.5	9296.11	385.4	13.9571	4.21003	389.61	381.19	1.6	3.50714	1.0579	2.6579	0.542104	49.7343	10.8435	3.27085	53.0052	46.4635	1235.55	64.0697	19.326	1254.88	1216.23	0.15332	0.162756	0.143883
2	a	2	0.8	1	8865.2	61.7147	18.6157	8883.82	8846.58	585978	1411.04	425.629	586404	585553	30675	433.974	130.904	30805.9	30544.1	4580	77.214	23.2909	4603.29	4556.71	3.2	9.49737	2.8648	6.0648	0.335205	20.8059	0.506922	0.152908	20.9588	20.653	139.349	3.12745	0.943368	140.292	138.406	0.0497443	0.0499566	0.049532
2	a	2	0.1	1	13639.8	145.059	43.7558	13683.6	13596	807672	1481.8	446.973	808119	807225	21831.2	313.659	94.6123	21925.8	21736.6	6435.8	270.804	81.6855	6517.49	6354.11	7.6	7.1624	2.16047	9.76047	5.43953	32.5303	0.134873	0.0406832	32.571	32.4896	110.51	5.0902	1.53541	112.045	108.975	0.0263184	0.0264325	0.0262043
2	a	1.5	0.1	1	10466.4	71.3849	21.5326	10487.9	10444.9	648870	2320.36	699.915	649570	648170	35823	1637.59	493.964	36317	35329	5342.2	110.773	33.4137	5375.61	5308.79	1.2	25.8689	7.80312	9.00312	-6.60312	18.2865	0.846	0.255188	18.5417	18.0313	122.462	2.77918	0.838315	123.3	121.624	0.0523198	0.0530413	0.0515984
2	a	1.5	0.8	1	5482	57.0132	17.1975	5499.2	5464.8	393664	1858.63	560.64	394225	393104	35612.2	2022.84	610.171	36222.4	35002	3029.6	193.802	58.4587	3088.06	2971.14	2	12.145	3.66342	5.66342	-1.66342	16.1642	1.00799	0.304052	16.4683	15.8602	190.111	12.5721	3.79226	193.903	186.319	0.0829586	0.08438	0.0815372
2	a	1.5	0.5	1	7523.8	130.097	39.2426	7563.04	7484.56	500463	3393.98	1023.76	501487	499440	37724	2448.09	738.444	38462.4	36985.6	4155.2	231.797	69.9194	4225.12	4085.28	0.4	10.8766	3.28082	3.68082	-2.88082	16.0752	0.935695	0.282244	16.3574	15.793	145.881	8.49164	2.56143	148.443	143.32	0.0700945	0.0714666	0.0687224
2	a	1.5	0.5	0	10197	76.5506	23.0908	10220.1	10173.9	637841	1497.57	451.729	638292	637389	38451.8	983.662	296.713	38748.5	38155.1	5272.2	107.153	32.3216	5304.52	5239.88	52.2	21.1116	6.36813	58.5681	45.8319	17.0635	0.517297	0.156038	17.2196	16.9075	124.421	2.97798	0.89828	125.319	123.522	0.0568568	0.0572955	0.056418
2	a	1.2	0.5	0	6525.2	103.996	31.3695	6556.57	6493.83	433225	1504.58	453.842	433679	432771	50676	1796.54	541.909	51217.9	50134.1	3969.8	148.618	44.8292	4014.63	3924.97	67.8	22.3204	6.73275	74.5327	61.0673	11.4767	0.430089	0.129732	11.6064	11.347	146.521	5.7224	1.72611	148.247	144.794	0.104724	0.105844	0.103604
2	a	1.2	0.8	0	5825.2	71.1105	21.4498	5846.65	5803.75	399250	3925.9	1184.21	400434	398066	50983	1982.07	597.874	51580.9	50385.1	3827.4	112.516	33.9394	3861.34	3793.46	51	15.6844	4.73105	55.7311	46.2689	11.3204	0.45333	0.136743	11.4571	11.1836	150.809	7.48505	2.2578	153.067	148.552	0.113237	0.114565	0.111909
2	a	1.5	0.8	0	9465	131.349	39.6202	9504.62	9425.38	609552	2362.13	712.514	610265	608839	38064.8	1846.27	556.909	38621.7	37507.9	5176	188.158	56.7562	5232.76	5119.24	22	4.52769	1.36574	23.3657	20.6343	17.1474	0.87745	0.264675	17.4121	16.8827	125.989	4.70888	1.42039	127.41	124.569	0.0587767	0.0596367	0.0579168
2	a	2	0.5	1	11083.6	104.754	31.598	11115.2	11052	686899	2300.67	693.975	687593	686205	27817.2	1018.33	307.171	28124.4	27510	5313.6	83.5512	25.2025	5338.8	5288.4	-1	19.5832	5.90708	4.90708	-6.90708	24.1578	0.962575	0.290352	24.4482	23.8675	126.337	1.24222	0.374704	126.712	125.962	0.0389206	0.0393504	0.0384909
2	a	2	0.8	0	13000.6	90.4865	27.2944	13027.9	12973.3	787426	1354.76	408.651	787835	787017	25047.8	635.843	191.796	25239.6	24856	6117	127.564	38.4784	6155.48	6078.52	19.4	60.9286	18.3786	37.7786	1.02142	28.3808	0.743941	0.224403	28.6052	28.1564	116.198	2.76089	0.832798	117.031	115.365	0.0308291	0.0310651	0.030593
2	a	0.9	0.5	1	953.6	43.374	13.0834	966.683	940.517	78514.2	6649.23	2005.68	80519.9	76508.5	16618.4	1922.63	579.943	17198.3	16038.5	691.4	162.639	49.0585	740.458	642.342	1.8	2.86356	0.863768	2.66377	0.936232	28.9589	3.49546	1.05437	30.0133	27.9045	722.48	182.972	55.1919	777.672	667.288	0.174687	0.180783	0.168591
2	a	1.2	0.1	0	7454.2	127.925	38.5873	7492.79	7415.61	484297	1386.31	418.167	484716	483879	50155.4	1666.66	502.734	50658.1	49652.7	4490.8	76.7151	23.1404	4513.94	4467.66	48.8	36.7042	11.0715	59.8715	37.7285	12.0058	0.415303	0.125273	12.1311	11.8805	134.012	3.33832	1.00698	135.019	133.005	0.0938444	0.094785	0.0929037
2	a	1.2	0.8	1	2757	112.31	33.8773	2790.88	2723.12	219961	5683.94	1714.51	221676	218247	33453.6	3481.05	1050.03	34503.6	32403.6	1906.2	61.739	18.623	1924.82	1887.58	5.2	4.60435	1.38886	6.58886	3.81114	15.597	1.91945	0.578986	16.176	15.018	271.109	6.53543	1.97135	273.081	269.138	0.132011	0.136155	0.127868
2	a	2	0.5	0	13648.6	127.261	38.3871	13687	13610.2	805718	1108.59	334.397	806053	805384	23544.4	1270	383.084	23927.5	23161.3	6213.4	187.7	56.618	6270.02	6156.78	-5	46.8241	14.1241	9.12408	-19.1241	30.0354	1.91891	0.578821	30.6142	29.4566	113.587	3.83855	1.15786	114.744	112.429	0.028392	0.0288539	0.02793
2	a	1.2	0.5	1	4272	112.947	34.0694	4306.07	4237.93	305917	5964.42	1799.11	307716	304118	41792.4	2839.42	856.485	42648.9	40935.9	2707.4	196.375	59.2349	2766.63	2648.17	7.4	10.015	3.02093	10.4209	4.37907	13.0082	1.08237	0.326488	13.3347	12.6817	200.719	14.5497	4.38879	205.107	196.33	0.120194	0.122657	0.11773
2	a	1.2	0.1	1	6969.6	69.5795	20.988	6990.59	6948.61	453616	1481.06	446.747	454063	453169	50353.8	1663.18	501.683	50855.5	49852.1	4287.6	89.3773	26.9599	4314.56	4260.64	33.2	17.3551	5.23501	38.435	27.965	11.8969	0.462085	0.139384	12.0363	11.7576	139.632	3.56736	1.07606	140.708	138.556	0.0999143	0.10091	0.0989189
2	a	1.5	0.1	0	10991.2	183.383	55.3157	11046.5	10935.9	676527	988.785	298.258	676825	676228	35373.4	1032.36	311.402	35684.8	35062	5571.2	209.248	63.1178	5634.32	5508.08	27.6	45.8999	13.8453	41.4453	13.7547	18.6309	0.521333	0.157255	18.7882	18.4736	118.354	4.57268	1.37931	119.734	116.975	0.0496887	0.0501261	0.0492513
2	a	0.9	0.8	0	1339.4	42.9802	12.9646	1352.36	1326.44	107510	5605.62	1690.89	109201	105819	26909.4	2530.42	763.278	27672.7	26146.1	1205.6	58.9474	17.781	1223.38	1187.82	21.6	5.63915	1.701	23.301	19.899	17.9404	1.81441	0.5473	18.4877	17.3931	398.117	18.7464	5.65469	403.772	392.463	0.20019	0.205868	0.194511
2	a	2	0.1	0	14039.2	131.02	39.521	14078.7	13999.7	828792	1195.43	360.591	829153	828431	20491.4	722.542	217.948	20709.3	20273.5	6415	131.276	39.5984	6454.6	6375.4	-4.8	71.5521	21.583	16.783	-26.383	35.6663	1.496	0.451256	36.1176	35.2151	113.843	3.02138	0.911373	114.754	112.932	0.0241279	0.0243845	0.0238712
2	a	0.9	0.1	1	1781.2	72.3789	21.8324	1803.03	1759.37	133196	2823.42	851.658	134047	132344	37093.8	5087.13	1534.49	38628.3	35559.3	1606	200.145	60.3719	1666.37	1545.63	6.6	10.9681	3.30844	9.90844	3.29156	13.4903	1.9201	0.579182	14.0695	12.9111	310.667	39.4808	11.909	322.576	298.758	0.217828	0.226839	0.208817
2	a	0.9	0.5	0	1574.2	95.1825	28.7109	1602.91	1545.49	119747	8073.42	2435.27	122182	117311	32568.6	2554.72	770.609	33339.2	31798	1370.6	103.125	31.1068	1401.71	1339.49	27.2	5.80517	1.75108	28.9511	25.4489	15.175	1.31308	0.396079	15.5711	14.7789	360.217	26.1965	7.90194	368.119	352.315	0.213824	0.218883	0.208764
2	b	1.5	0.1	1	10551.4	85.5441	25.8036	10577.2	10525.6	651258	1978.55	596.813	651855	650661	33434.6	2015.03	607.816	34042.4	32826.8	5257.2	119.726	36.1141	5293.31	5221.09	10.8	22.3092	6.72937	17.5294	4.07063	13.7494	0.798184	0.240765	13.9902	13.5087	87.2474	2.61317	0.788238	88.0356	86.4591	0.0488315	0.0497193	0.0479438
2	b	1.5	0.1	0	11086	174.671	52.688	11138.7	11033.3	679085	1351.59	407.694	679493	678677	32815	757.423	228.47	33043.5	32586.5	5476.4	157.773	47.5908	5523.99	5428.81	36.2	33.8556	10.2122	46.4122	25.9878	14.5286	0.470363	0.141881	14.6705	14.3867	87.0615	2.59889	0.783933	87.8455	86.2776	0.046095	0.0464159	0.045774
2	b	2	0.8	0	13168.8	193.825	58.4656	13227.3	13110.3	788407	1226.76	370.04	788777	788037	24067.2	344.618	103.951	24171.2	23963.2	5948.8	37.4059	11.2831	5960.08	5937.52	39.6	68.2188	20.5776	60.1776	19.0224	21.2314	0.407141	0.12281	21.3542	21.1086	85.8915	1.69075	0.509999	86.4015	85.3815	0.0296221	0.0297501	0.0294942
2	b	0.9	0.5	1	951.4	83.3295	25.1356	976.536	926.264	78005	6581.26	1985.18	79990.2	76019.8	17127.6	2242.13	676.318	17803.9	16451.3	693.6	107.849	32.5315	726.132	661.068	0.2	4.86826	1.46847	1.66847	-1.26847	15.7997	1.64949	0.497554	16.2973	15.3022	393.191	58.8706	17.7578	410.949	375.433	0.180039	0.187148	0.17293
2	b	2	0.1	1	13822.2	48.1321	14.5186	13836.7	13807.7	808264	1414.24	426.594	808691	807837	21239.4	1678.83	506.403	21745.8	20733	6253.4	184.741	55.7255	6309.13	6197.67	5.8	26.3097	7.93608	13.7361	-2.13608	24.3084	1.99381	0.601416	24.9098	23.707	82.1747	1.73084	0.522092	82.6968	81.6526	0.025605	0.0262154	0.0249945
2	b	2	0.1	0	14328.2	177.847	53.6461	14381.8	14274.6	829777	1148.91	346.558	830124	829431	19506.2	651.216	196.433	19702.6	19309.8	6126	157.138	47.3994	6173.4	6078.6	30.6	22.7442	6.86059	37.4606	23.7394	27.1162	0.995607	0.300316	27.4165	26.8159	86.2924	1.62301	0.489565	86.7819	85.8028	0.0229678	0.0231991	0.0227365
2	b	1.5	0.8	0	9575.2	69.5931	20.9921	9596.19	9554.21	609874	1728.63	521.425	610395	609353	37742.8	2326.77	701.85	38444.6	37041	5065.8	84.4642	25.4779	5091.28	5040.32	27.8	28.6217	8.63347	36.4335	19.1665	11.9799	0.842242	0.254055	12.234	11.7259	88.9572	0.953354	0.287571	89.2447	88.6696	0.0582795	0.0593633	0.0571958
2	b	2	0.5	0	13654.6	77.3873	23.3432	13677.9	13631.3	807034	1442.68	435.17	807469	806599	22228.8	1257.24	379.234	22608	21849.6	6207.4	112.122	33.8205	6241.22	6173.58	-20	25.1197	7.57714	-12.4229	-27.5771	23.1748	1.3223	0.39886	23.5737	22.7759	82.7922	1.1547	0.348303	83.1405	82.4439	0.0268055	0.0272628	0.0263482
2	b	1.5	0.5	0	10316.2	155.466	46.8949	10363.1	10269.3	639979	976.46	294.54	640273	639684	36313.8	1716.22	517.683	36831.5	35796.1	5153	99.8974	30.1332	5183.13	5122.87	60.8	23.403	7.0593	67.8593	53.7407	12.6637	0.677447	0.204346	12.868	12.4593	89.1015	2.46045	0.742173	89.8436	88.3593	0.0536954	0.0544609	0.0529299
2	b	1.2	0.8	0	5888.6	46.0901	13.9027	5902.5	5874.7	401150	3691.95	1113.64	402264	400037	49082.6	2838.3	856.148	49938.7	48226.5	3764	187.595	56.5864	3820.59	3707.41	64.2	7.59605	2.29128	66.4913	61.9087	7.70953	0.562466	0.169663	7.8792	7.53987	100.394	5.1509	1.55372	101.948	98.8406	0.109016	0.110918	0.107114
2	b	0.9	0.1	0	2119.6	53.9518	16.2741	2135.87	2103.33	149336	2949.15	889.583	150226	148447	40218.6	1866.4	562.984	40781.6	39655.6	1798.8	123.742	37.3258	1836.13	1761.47	41.8	15.2053	4.58653	46.3865	37.2135	7.29738	0.30816	0.0929537	7.39034	7.20443	163.426	9.41914	2.8412	166.267	160.585	0.212174	0.215144	0.209204
2	b	0.9	0.5	0	1603.6	110.62	33.3675	1636.97	1570.23	121286	7775.36	2345.37	123631	118941	31029.2	2511.08	757.445	31786.6	30271.8	1341.2	81.5273	24.592	1365.79	1316.61	13.6	6.22896	1.87891	15.4789	11.7211	9.14207	0.915196	0.276061	9.41813	8.86601	210.744	13.4143	4.0463	214.79	206.697	0.203717	0.20869	0.198744
2	b	2	0.5	1	11337.6	111.024	33.4894	11371.1	11304.1	687869	1562.63	471.352	688341	687398	26846.4	1123.19	338.8	27185.2	26507.6	5059.6	145.773	43.9711	5103.57	5015.63	11.2	14.5327	4.38366	15.5837	6.81634	17.5186	0.768274	0.231743	17.7503	17.2869	92.8824	2.79247	0.842323	93.7247	92.0401	0.0375623	0.0380364	0.0370883
2	b	2	0.8	1	9012.4	73.1628	22.0689	9034.47	8990.33	586446	755.689	227.947	586674	586218	30207.2	587.204	177.125	30384.3	30030.1	4432.8	117.493	35.4408	4468.24	4397.36	2.8	12.498	3.76991	6.56991	-0.969909	14.3615	0.454956	0.137234	14.4988	14.2243	97.8708	2.80039	0.844711	98.7155	97.0261	0.0489857	0.049273	0.0486985
2	b	1.2	0.5	1	4299	114.278	34.471	4333.47	4264.53	308963	4845.26	1461.53	310424	307501	38746.4	2111.11	636.796	39383.2	38109.6	2680.4	181.777	54.8313	2735.23	2625.57	9.6	4.5607	1.37569	10.9757	8.22431	8.83541	0.528848	0.159522	8.99493	8.67588	127.89	9.26634	2.79511	130.685	125.095	0.111433	0.113265	0.109602
2	b	1.5	0.5	1	7698.4	50.7376	15.3045	7713.7	7683.1	502638	1882.18	567.743	503205	502070	35549.8	1667.07	502.857	36052.7	35046.9	3980.6	165.057	49.7879	4030.39	3930.81	3.6	5.94138	1.79216	5.39216	1.80784	11.4556	0.457097	0.137879	11.5935	11.3177	102.263	3.2721	0.986999	103.25	101.276	0.0660547	0.066989	0.0651203
2	b	1.2	0.1	0	7577.8	106.896	32.2441	7610.04	7545.56	488027	927.62	279.808	488307	487747	46425.8	1792.16	540.59	46966.4	45885.2	4367.2	55.9437	16.8749	4384.07	4350.33	25	41.067	12.3875	37.3875	12.6125	8.79075	0.415739	0.125404	8.91616	8.66535	93.3254	1.40508	0.423831	93.7493	92.9016	0.086866	0.0878775	0.0858546
2	b	1.5	0.8	1	5480.4	125.49	37.853	5518.25	5442.55	395436	2779.04	838.272	396274	394598	33840.6	2137.11	644.641	34485.2	33196	3031.2	149.954	45.2323	3076.43	2985.97	10.2	10.1833	3.07171	13.2717	7.12829	10.9941	0.734196	0.221464	11.2156	10.7726	122.586	6.55525	1.97733	124.564	120.609	0.0788317	0.0803334	0.07733
2	b	0.9	0.8	0	1359.8	36.1068	10.8913	1370.69	1348.91	106469	3320.96	1001.74	107471	105467	27950.6	1980.53	597.409	28548	27353.2	1185.2	94.2958	28.4435	1213.64	1156.76	26.8	15.1559	4.57163	31.3716	22.2284	9.94335	0.737516	0.222465	10.1658	9.72089	234.863	20.6358	6.2246	241.087	228.638	0.207935	0.21238	0.203491
2	b	1.2	0.1	1	7012.6	66.8753	20.1723	7032.77	6992.43	455767	698.679	210.75	455978	455556	48202.6	2465.72	743.763	48946.4	47458.8	4244.6	90.6328	27.3386	4271.94	4217.26	15.8	13.9893	4.21974	20.0197	11.5803	8.29749	0.446963	0.134822	8.43232	8.16267	94.0688	2.69567	0.813125	94.8819	93.2557	0.0956458	0.0971216	0.09417
2	b	0.9	0.8	1	564.6	65.4775	19.7507	584.351	544.849	54500.4	5366.73	1618.83	56119.2	52881.6	10108.4	2304.56	695.151	10803.6	9413.25	385.2	41.4391	12.4997	397.7	372.7	2.6	5.36656	1.61878	4.21878	0.981225	27.168	6.07191	1.83154	28.9995	25.3364	690.149	66.2964	19.9977	710.147	670.151	0.156455	0.167215	0.145696
2	b	1.2	0.8	1	2782.6	60.397	18.2182	2800.82	2764.38	222036	4281.86	1291.58	223327	220744	31379	2298.15	693.217	32072.2	30685.8	1880.6	99.5329	30.0232	1910.62	1850.58	6.8	10.3779	3.13039	9.93039	3.66961	10.0405	0.764476	0.230597	10.2711	9.80988	167.141	8.42405	2.54104	169.682	164.6	0.123825	0.12656	0.121089
2	b	1.2	0.5	0	6632.8	88.0494	26.5593	6659.36	6606.24	436926	4082.3	1231.39	438158	435695	46974.6	2918.38	880.304	47854.9	46094.3	3862.2	136.703	41.2352	3903.44	3820.96	56.8	37.6723	11.3635	68.1635	45.4365	8.27401	0.501448	0.151257	8.42527	8.12276	100.471	4.8112	1.45125	101.922	99.0195	0.0970749	0.098894	0.0952557
2	b	0.9	0.1	1	1822.6	74.9453	22.6066	1845.21	1799.99	133673	2745.82	828.253	134501	132844	36616.8	3576.9	1078.94	37695.7	35537.9	1564.6	143.566	43.3055	1607.91	1521.29	9.6	8.96103	2.70301	12.303	6.89699	7.89475	0.724065	0.218408	8.11316	7.67634	184.634	16.3151	4.92131	189.555	179.713	0.215027	0.221363	0.208691
3	a	2	0.8	1	8163.4	101.199	30.5259	8193.93	8132.87	575789	1881.81	567.632	576356	575221	40864.6	843.749	254.509	41119.1	40610.1	5281.8	92.183	27.8062	5309.61	5253.99	-0.6	17.0675	5.14826	4.54826	-5.74826	48.092	1.05712	0.318871	48.4108	47.7731	372.063	8.11886	2.44898	374.512	369.614	0.0662684	0.0666811	0.0658556
3	a	0.9	0.1	1	1541.6	64.6823	19.5108	1561.11	1522.09	124823	2859.36	862.499	125685	123961	45466.4	4910.81	1481.3	46947.7	43985.1	1845.6	206.539	62.3006	1907.9	1783.3	5.2	11.7346	3.53963	8.73963	1.66037	40.8106	4.49984	1.35734	42.1679	39.4533	1006.31	117.626	35.4808	1041.79	970.833	0.266995	0.275694	0.258296
3	a	0.9	0.1	0	1740.4	86.025	25.9487	1766.35	1714.45	138804	3817.82	1151.61	139956	137652	50750.8	2047.98	617.755	51368.6	50133	2178	105.373	31.7849	2209.78	2146.22	41.2	12.2147	3.68447	44.8845	37.5155	36.3556	1.29462	0.390511	36.7461	35.9651	847.858	43.9523	13.2578	861.116	834.6	0.267737	0.270996	0.264478
3	a	2	0.1	1	12434.4	132.389	39.9339	12474.3	12394.5	800565	733.921	221.381	800786	800343	28938.6	663.017	199.993	29138.6	28738.6	7641.2	260.549	78.5922	7719.79	7562.61	20	24.5967	7.41939	27.4194	12.5806	69.9296	1.77868	0.536523	70.4661	69.3931	264.93	7.91461	2.38737	267.317	262.542	0.0348867	0.0351278	0.0346456
3	a	0.9	0.5	0	1369.4	91.073	27.4714	1396.87	1341.93	111265	6327.3	1908.57	113173	109356	41050.4	4115.26	1241.33	42291.7	39809.1	1575.4	115.197	34.7481	1610.15	1540.65	36.8	6.14003	1.85209	38.6521	34.9479	45.1348	4.65041	1.40276	46.5376	43.7321	1171.54	87.9842	26.5396	1198.08	1145	0.26951	0.277659	0.26136
3	a	2	0.5	0	12390.4	127.722	38.5261	12428.9	12351.9	798307	2047.68	617.663	798924	797689	30955.8	1710.04	515.818	31471.6	30440	7471.6	136.946	41.3086	7512.91	7430.29	18.6	36.2602	10.9376	29.5376	7.66245	65.2011	3.47899	1.04941	66.2505	64.1517	269.561	3.71723	1.12127	270.682	268.44	0.0373293	0.0379513	0.0367073
3	a	1.2	0.1	1	6197.8	97.6611	29.4586	6227.26	6168.34	440463	2892.26	872.425	441335	439590	63507	1882.78	567.924	64074.9	62939.1	5059.4	88.489	26.6919	5086.09	5032.71	31.4	18.7029	5.64157	37.0416	25.7584	30.0433	0.948121	0.285992	30.3292	29.7573	376.908	5.67895	1.713	378.621	375.195	0.126014	0.12714	0.124887
3	a	1.5	0.5	0	9302.2	116.48	35.1353	9337.34	9267.06	627453	1832.71	552.821	628005	626900	48839.8	1297.13	391.267	49231.1	48448.5	6167	163.193	49.2257	6216.23	6117.77	66.8	47.9291	14.4574	81.2574	52.3426	40.5076	1.58577	0.478332	40.9859	40.0292	320.721	9.63686	2.90687	323.628	317.814	0.072217	0.0727955	0.0716384
3	a	1.2	0.1	0	6808.6	149.286	45.0308	6853.63	6763.57	469634	2516.25	759.005	470393	468875	64819.2	2649.69	799.254	65618.5	64019.9	5136.4	247.363	74.6147	5211.01	5061.79	54	20.4083	6.15599	60.156	47.844	29.7485	1.26618	0.381931	30.1305	29.3666	375.557	17.2585	5.20587	380.762	370.351	0.121281	0.122777	0.119786
3	a	1.5	0.5	1	6850	109.108	32.9114	6882.91	6817.09	488386	2722.7	821.277	489207	487565	49801.6	1018.46	307.21	50108.8	49494.4	4829	188.282	56.7935	4885.79	4772.21	-2.4	9.5289	2.87431	0.474308	-5.27431	39.0197	0.72253	0.217945	39.2376	38.8017	402.721	13.8573	4.17994	406.901	398.541	0.0925358	0.0931066	0.091965
3	a	1.5	0.1	1	9485.2	115.491	34.8369	9520.04	9450.36	638163	1579.44	476.423	638639	637686	46529.8	1610.29	485.729	47015.5	46044.1	6323.4	121.977	36.7932	6360.19	6286.61	9.8	14.5155	4.37847	14.1785	5.42153	42.4147	1.50098	0.452758	42.8674	41.9619	311.897	6.31678	1.9054	313.802	309.991	0.0679572	0.0686666	0.0672478
3	a	0.9	0.8	1	520.4	36.9567	11.1477	531.548	509.252	52274.2	3237.44	976.546	53250.7	51297.7	12334.6	2103.73	634.57	12969.2	11700	429.4	42.6884	12.8766	442.277	416.523	1	3.74166	1.12864	2.12864	-0.128637	149.483	23.7592	7.16676	156.65	142.316	4234.8	415.311	125.275	4360.07	4109.52	0.190912	0.200734	0.18109
3	a	1.5	0.1	0	9966.6	115.624	34.8768	10001.5	9931.72	665397	2231.53	673.121	666070	664724	46502.8	1616.56	487.622	46990.4	46015.2	6595.8	157.403	47.4792	6643.28	6548.32	63.8	11.077	3.34128	67.1413	60.4587	42.6501	1.45833	0.439893	43.09	42.2102	300.585	8.8167	2.65948	303.245	297.926	0.0653221	0.0660071	0.0646371
3	a	1.5	0.8	1	4895.6	81.6994	24.6439	4920.24	4870.96	383027	2138.89	645.177	383672	382382	46249.6	1784.46	538.265	46787.9	45711.3	3616	102.859	31.0265	3647.03	3584.97	13	12.3895	3.73718	16.7372	9.26282	41.3181	1.54064	0.464721	41.7828	40.8533	528.181	14.0225	4.22977	532.41	523.951	0.107738	0.108992	0.106485
3	a	1.2	0.5	0	5795.4	101.115	30.5005	5825.9	5764.9	420688	2325.03	701.325	421389	419986	63213.2	2501.79	754.644	63967.8	62458.6	4699.6	43.3624	13.0799	4712.68	4686.52	80.8	30.8091	9.29328	90.0933	71.5067	30.1992	0.992488	0.299375	30.4985	29.8998	405.847	7.98729	2.40929	408.256	403.438	0.130633	0.132192	0.129073
3	a	1.2	0.8	0	5149.2	111.441	33.6153	5182.82	5115.58	383956	2922.14	881.438	384837	383075	66276.8	1853.35	559.048	66835.8	65717.8	4503.4	197.112	59.4572	4562.86	4443.94	77	17.7059	5.34083	82.3408	71.6592	28.7517	0.900008	0.271479	29.0232	28.4802	423.487	18.5136	5.58446	429.071	417.902	0.147206	0.148447	0.145964
3	a	1.2	0.8	1	2413.8	44.5219	13.4296	2427.23	2400.37	209410	3589.42	1082.72	210492	208327	44005.2	2986.6	900.881	44906.1	43104.3	2249.4	65.3437	19.7103	2269.11	2229.69	6.8	5.44977	1.64387	8.44387	5.15613	42.2968	2.53	0.76315	43.06	41.5337	825.352	27.1568	8.19159	833.544	817.161	0.173649	0.177204	0.170094
3	a	2	0.5	1	10129.6	56.5447	17.0562	10146.7	10112.5	677114	1663.68	501.834	677616	676612	37601.6	787.282	237.477	37839.1	37364.1	6267.6	101.768	30.6975	6298.3	6236.9	10.2	21.5569	6.50245	16.7024	3.69755	52.9785	1.14585	0.345636	53.3241	52.6328	317.767	3.12541	0.942753	318.71	316.824	0.0526106	0.0529428	0.0522783
3	a	1.2	0.5	1	3760	64.5407	19.4681	3779.47	3740.53	294134	5194.47	1566.87	295701	292567	53575	1458.56	439.963	54015	53135	3219.4	155.584	46.9304	3266.33	3172.47	13.2	9.60208	2.89638	16.0964	10.3036	35.1487	0.644193	0.194315	35.343	34.9544	585.664	25.3879	7.65804	593.322	578.006	0.15408	0.155345	0.152815
3	a	0.9	0.5	1	835.2	37.0567	11.1778	846.378	824.022	73311.6	4851.24	1463.33	74774.9	71848.3	21821	3571.23	1077.23	22898.2	20743.8	809.8	154.868	46.7146	856.515	763.085	1	2.82843	0.85317	1.85317	0.14683	85.5115	15.2293	4.59377	90.1052	80.9177	2325.47	491.551	148.272	2473.75	2177.2	0.229375	0.240698	0.218051
3	a	1.5	0.8	0	8624.6	103.35	31.1747	8655.77	8593.43	597033	3128.8	943.775	597976	596089	50584.2	1192.46	359.695	50943.9	50224.5	6016.4	125.239	37.7772	6054.18	5978.62	59.4	46.918	14.1524	73.5524	45.2476	39.0553	1.06595	0.321534	39.3768	38.7338	328.289	5.41086	1.63214	329.921	326.657	0.0781082	0.0786636	0.0775528
3	a	0.9	0.8	0	1152.4	77.8832	23.4928	1175.89	1128.91	99551.6	5392.15	1626.49	101178	97925.1	34868	2846.91	858.746	35726.7	34009.3	1392.6	50.9539	15.3698	1407.97	1377.23	25.4	14.4153	4.34824	29.7482	21.0518	53.1796	4.74896	1.43248	54.612	51.7471	1325.17	48.6416	14.6723	1339.84	1310.5	0.259397	0.265785	0.253008
3	a	2	0.1	0	13057	104.501	31.5218	13088.5	13025.5	822785	659.44	198.914	822984	822586	26498.8	734.092	221.432	26720.2	26277.4	7397.2	87.5483	26.4081	7423.61	7370.79	18.8	28.7871	8.68338	27.4834	10.1166	76.0138	2.51894	0.759815	76.7736	75.254	272.143	4.49278	1.35521	273.498	270.788	0.0312014	0.0314621	0.0309406
3	a	2	0.8	0	11857	43.1393	13.0126	11870	11844	778392	1446.68	436.378	778828	777955	34082	465.673	140.466	34222.5	33941.5	7260.6	189.474	57.153	7317.75	7203.45	54	30.0915	9.07684	63.0768	44.9232	59.2328	0.782009	0.235886	59.4687	58.9969	278.143	6.63287	2.00075	280.144	276.143	0.0419484	0.0421213	0.0417755
3	b	0.9	0.1	0	1933	75.5281	22.7824	1955.78	1910.22	145569	2816.03	849.43	146419	144720	43985.6	1103.08	332.735	44318.3	43652.9	1985.4	73.4731	22.1625	2007.56	1963.24	41.2	19.601	5.91247	47.1125	35.2875	23.2713	0.575455	0.173581	23.4448	23.0977	515.867	18.8621	5.68957	521.556	510.177	0.232047	0.233802	0.230292
3	b	0.9	0.8	0	1212	73.4268	22.1485	1234.15	1189.85	101065	4068.1	1227.1	102292	99838.1	33354.4	1383.5	417.322	33771.7	32937.1	1333	68.4617	20.6508	1353.65	1312.35	28.2	13.8275	4.17094	32.3709	24.0291	30.1656	1.42533	0.429937	30.5955	29.7357	755.516	45.8543	13.8315	769.347	741.684	0.248136	0.251241	0.245032
3	b	1.5	0.8	1	5260.2	33.1165	9.98928	5270.19	5250.21	390898	2308.13	696.227	391595	390202	38378.2	2656.08	801.182	39179.4	37577	3251.4	168.614	50.861	3302.26	3200.54	9.8	6.79706	2.05027	11.8503	7.74973	28.4945	1.9419	0.585756	29.0802	27.9087	335.716	15.5964	4.70451	340.421	331.012	0.089402	0.0912684	0.0875357
3	b	2	0.1	1	13256.2	98.3702	29.6725	13285.9	13226.5	804995	898.226	270.942	805266	804724	24508.8	851.468	256.838	24765.6	24252	6819.4	219.046	66.0734	6885.47	6753.33	4	17.6918	5.33657	9.33657	-1.33657	50.2846	1.38883	0.418929	50.7036	49.8657	180.787	7.81711	2.35796	183.145	178.429	0.0295464	0.029856	0.0292367
3	b	1.2	0.8	1	2623.4	30.9322	9.33041	2632.73	2614.07	216721	3403.27	1026.57	217748	215695	36693.6	2354.4	710.183	37403.8	35983.4	2039.8	113.429	34.2149	2074.01	2005.59	1.8	8.89944	2.68444	4.48444	-0.884435	28.5232	2.02369	0.610429	29.1336	27.9127	512.342	24.7509	7.46589	519.807	504.876	0.144797	0.147599	0.141994
3	b	1.2	0.8	0	5616	81.1819	24.4878	5640.49	5591.51	394629	3057.42	922.244	395551	393707	55603.6	2191.19	660.953	56264.6	54942.6	4036.6	188.566	56.8794	4093.48	3979.72	53.2	45.3067	13.6664	66.8664	39.5336	19.8592	0.859251	0.259185	20.1184	19.6	273.623	11.7433	3.54225	277.165	270.081	0.1235	0.124968	0.122032
3	b	2	0.8	0	12556.8	133.793	40.3576	12597.2	12516.4	784311	1439.98	434.356	784746	783877	28162.6	627.21	189.192	28351.8	27973.4	6560.8	138.788	41.8642	6602.66	6518.94	32.2	35.3723	10.6697	42.8697	21.5303	43.233	1.24205	0.374654	43.6077	42.8584	185.541	3.48253	1.05047	186.592	184.491	0.0346628	0.0348956	0.0344299
3	b	0.9	0.1	1	1666.8	25.4303	7.67082	1674.47	1659.13	129299	3141.75	947.681	130247	128351	40990.4	4342.53	1309.88	42300.3	39680.5	1720.4	173.719	52.4008	1772.8	1668	6	9.30054	2.80542	8.80542	3.19458	24.9777	2.56857	0.774785	25.7525	24.203	595.047	63.192	19.0613	614.109	575.986	0.24071	0.248402	0.233018
3	b	1.5	0.5	0	9768.4	144.611	43.6206	9812.02	9724.78	633672	1043	314.611	633986	633357	42620.6	1447.44	436.608	43057.2	42184	5700.8	97.469	29.4006	5730.2	5671.4	55.8	11.6919	3.52675	59.3267	52.2733	27.602	0.785187	0.236844	27.8389	27.3652	206.269	4.92645	1.48602	207.755	204.783	0.063021	0.0636666	0.0623754
3	b	0.9	0.5	1	857	66.3363	20.0097	877.01	836.99	74011.6	5853.98	1765.8	75777.4	72245.8	21121	2886.74	870.76	21991.8	20250.2	788	123.669	37.3036	825.304	750.696	2.4	4.219	1.27262	3.67262	1.12738	48.3817	6.44604	1.94439	50.3261	46.4373	1305.21	218.097	65.787	1371	1239.43	0.222016	0.23117	0.212863
3	b	1.2	0.5	0	6283.8	160.233	48.3329	6332.13	6235.47	429136	3713.58	1120.17	430256	428016	54764.8	3413.48	1029.65	55794.4	53735.2	4211.2	77.3835	23.342	4234.54	4187.86	52.2	21.4173	6.46033	58.6603	45.7397	20.2426	1.11592	0.336607	20.5793	19.906	262.579	4.94344	1.49114	264.07	261.088	0.113174	0.115301	0.111046
3	b	0.9	0.5	0	1548	83.5614	25.2055	1573.21	1522.79	117836	5418.51	1634.45	119471	116202	34478.8	5926.72	1787.74	36266.5	32691.1	1396.8	144.529	43.5959	1440.4	1353.2	19.2	12.498	3.76991	22.9699	15.4301	30.1044	4.8086	1.45047	31.5548	28.6539	732.687	70.0336	21.125	753.812	711.562	0.226365	0.238102	0.214628
3	b	2	0.1	0	13692.4	224.321	67.6643	13760.1	13624.7	826618	740.66	223.413	826842	826395	22665.2	1218.21	367.462	23032.7	22297.7	6761.8	183.253	55.2766	6817.08	6706.52	29.6	42.7586	12.8978	42.4978	16.7022	54.2568	3.08639	0.930982	55.1877	53.3258	181.502	3.46993	1.04667	182.548	180.455	0.0266874	0.0271201	0.0262548
3	b	2	0.5	1	10697.2	212.065	63.9676	10761.2	10633.2	682979	1294.55	390.489	683369	682588	31737	1098.44	331.336	32068.3	31405.7	5700	245.179	73.9559	5773.96	5626.04	10	11.5109	3.47215	13.4721	6.52785	37.1294	1.47905	0.446141	37.5755	36.6832	206.858	10.1993	3.07654	209.935	203.782	0.0444051	0.0448687	0.0439415
3	b	1.2	0.1	0	7176.6	106.845	32.2288	7208.83	7144.37	478735	1717.15	517.963	479253	478217	55717.6	1392.74	420.106	56137.7	55297.5	4768.4	179.881	54.2596	4822.66	4714.14	33.8	45.2349	13.6447	47.4447	20.1553	20.2225	0.446269	0.134613	20.3571	20.0878	236.481	9.65848	2.91339	239.394	233.568	0.104252	0.105038	0.103466
3	b	2	0.8	1	8625.2	168.23	50.7449	8675.94	8574.46	582304	1192.57	359.727	582664	581944	34349.2	483.845	145.947	34495.1	34203.3	4820	133.651	40.3145	4860.31	4779.69	-4.2	9.65401	2.91205	-1.28795	-7.11205	33.6776	0.590565	0.178139	33.8558	33.4995	240.116	7.33134	2.21143	242.327	237.904	0.0557026	0.0559393	0.0554659
3	b	1.5	0.1	1	10049.6	219.516	66.215	10115.8	9983.38	645692	753.953	227.423	645920	645465	39000.4	500.995	151.121	39151.5	38849.3	5759	231.962	69.9693	5828.97	5689.03	8.8	33.8703	10.2167	19.0167	-1.41668	30.4034	0.255002	0.076919	30.4803	30.3265	206.142	8.2803	2.49768	208.64	203.644	0.0569605	0.0571812	0.0567397
3	b	2	0.5	0	13096.4	67.2592	20.2881	13116.7	13076.1	802473	854.106	257.633	802730	802215	26789.8	1338.99	403.894	27193.7	26385.9	6765.6	190.316	57.4072	6823.01	6708.19	-10.2	34.3613	10.3648	0.164781	-20.5648	46.2992	2.31803	0.699214	46.9984	45.6	183.077	5.06052	1.52646	184.603	181.55	0.0323056	0.0327926	0.0318185
3	b	1.2	0.1	1	6659.4	59.7771	18.0312	6677.43	6641.37	447072	1207.35	364.186	447436	446708	56898	3236.15	976.156	57874.2	55921.8	4597.8	65.5492	19.7723	4617.57	4578.03	33	20.6034	6.21483	39.2148	26.7852	19.6718	1.1743	0.354218	20.026	19.3176	242.812	3.00987	0.907901	243.72	241.904	0.1129	0.114837	0.110963
3	b	0.9	0.8	1	544	37.3698	11.2723	555.272	532.728	53075.8	3397.79	1024.91	54100.7	52050.9	11533	1207.86	364.341	11897.3	11168.7	405.8	37.1241	11.1982	416.998	394.602	1.6	4.50555	1.35906	2.95906	0.240941	86.6549	9.35653	2.82231	89.4773	83.8326	2456.61	219.685	66.266	2522.87	2390.34	0.178505	0.184144	0.172866
3	b	1.2	0.5	1	4078.6	71.6191	21.6033	4100.2	4057	300676	5125.29	1546	302222	299130	47033.2	2809.9	847.581	47880.8	46185.6	2900.8	176.801	53.3305	2954.13	2847.47	10.6	8.6487	2.6088	13.2088	7.9912	22.9557	1.62364	0.489756	23.4455	22.466	372.165	25.1956	7.60002	379.765	364.565	0.135266	0.137704	0.132828
3	b	1.5	0.8	0	9155.4	84.4559	25.4754	9180.88	9129.92	604467	3271.71	986.881	605453	603480	43150.2	1812.53	546.734	43696.9	42603.5	5485.6	75.8472	22.8786	5508.48	5462.72	37	45.5851	13.7503	50.7503	23.2497	27.1074	1.09539	0.330415	27.4378	26.777	212.983	3.80491	1.14772	214.13	211.835	0.0666292	0.0674734	0.065785
3	b	1.5	0.1	0	10546	114.488	34.5343	10580.5	10511.5	672879	1012.53	305.42	673184	672574	39021	1041.01	314.01	39335	38707	6016.4	128.627	38.7991	6055.2	5977.6	22.6	29.9883	9.04571	31.6457	13.5543	30.4641	0.827693	0.249666	30.7138	30.2144	197.533	3.72363	1.1232	198.656	196.409	0.0548125	0.0552536	0.0543714
3	b	1.5	0.5	1	7276.6	142.402	42.9542	7319.55	7233.65	497496	2705.59	816.117	498312	496680	40691.6	2057.41	620.6	41312.2	40071	4402.4	165.089	49.7975	4452.2	4352.6	1.6	10.8766	3.28082	4.88082	-1.68082	27.6878	1.55962	0.470444	28.1582	27.2173	255.63	9.77377	2.94817	258.578	252.682	0.0756086	0.0767617	0.0744555
4	a	2	0.1	0	11439.2	117.291	35.3798	11474.6	11403.8	813400	933.836	281.683	813682	813118	35883.4	1147.41	346.105	36229.5	35537.3	9015	111.649	33.6779	9048.68	8981.32	60.4	58.3378	17.5971	77.9971	42.8029	105.681	2.67313	0.806325	106.487	104.874	420.462	8.2325	2.48326	422.946	417.979	0.0422514	0.0426589	0.0418439
4	a	1.2	0.8	1	1985.4	46.6187	14.0621	1999.46	1971.34	194818	3172.35	956.912	195775	193861	58596.8	2630.19	793.374	59390.2	57803.4	2677.8	76.359	23.033	2700.83	2654.77	1.4	5.12835	1.54692	2.94692	-0.146921	62.3647	2.59931	0.784059	63.1488	61.5807	1363.63	42.7899	12.9072	1376.53	1350.72	0.231229	0.23436	0.228098
4	a	2	0.5	0	10910.2	128.519	38.7667	10949	10871.4	787478	700.802	211.391	787689	787266	41784.8	836.027	252.18	42037	41532.6	8951.8	193.661	58.4162	9010.22	8893.38	13.8	11.6919	3.52675	17.3267	10.2733	90.5199	1.94075	0.585409	91.1053	89.9345	422.555	10.1074	3.04882	425.604	419.506	0.0503879	0.050692	0.0500838
4	a	2	0.8	0	10464.2	119.42	36.022	10500.2	10428.2	768410	2016.42	608.236	769018	767801	44064.2	805.376	242.934	44307.1	43821.3	8653.4	185.603	55.9853	8709.39	8597.41	52.4	49.3488	14.8856	67.2856	37.5144	85.2301	1.01615	0.306514	85.5366	84.9236	434.048	7.24225	2.18456	436.232	431.863	0.0542346	0.0545336	0.0539356
4	a	2	0.1	1	11004	127.9	38.58	11042.6	10965.4	790905	1276.82	385.142	791290	790520	38598.6	1066.41	321.672	38920.3	38276.9	9071.6	215.432	64.983	9136.58	9006.62	3.4	14.6048	4.4054	7.8054	-1.0054	97.396	2.29721	0.692932	98.0889	96.7031	414.392	10.5793	3.19115	417.583	411.2	0.0465322	0.04692	0.0461444
4	a	1.2	0.8	0	4359.6	96.0875	28.9839	4388.58	4330.62	364150	2723.93	821.65	364972	363328	86082.8	1068.83	322.404	86405.2	85760.4	5293	168.106	50.7075	5343.71	5242.29	95	15.5242	4.68273	99.6827	90.3173	42.7467	0.545318	0.16449	42.9112	42.5822	695.613	19.1645	5.7808	701.394	689.832	0.191196	0.191912	0.19048
4	a	1.5	0.1	1	8297	74.5922	22.5001	8319.5	8274.5	623655	1363.46	411.275	624066	623243	61038	921.868	278.073	61316.1	60759.9	7511.6	99.9315	30.1434	7541.74	7481.46	20.6	17.1988	5.18787	25.7879	15.4121	61.515	0.786478	0.237234	61.7523	61.2778	499.869	7.96522	2.40264	502.271	497.466	0.0891466	0.0895527	0.0887404
4	a	1.5	0.8	0	7393.2	96.0479	28.972	7422.17	7364.23	579254	1053.3	317.719	579571	578936	68363.2	2267.72	684.038	69047.2	67679.2	7247.8	109.659	33.0778	7280.88	7214.72	58.8	30.6301	9.23928	68.0393	49.5607	54.6194	1.8001	0.542983	55.1624	54.0764	514.867	10.5232	3.17422	518.041	511.693	0.105561	0.106617	0.104505
4	a	1.5	0.8	1	4238	133.212	40.1823	4278.18	4197.82	369284	3073.35	927.048	370211	368357	59992.4	2949.65	889.736	60882.1	59102.7	4273.6	140.765	42.4605	4316.06	4231.14	17	8.63134	2.60357	19.6036	14.3964	61.4876	2.82457	0.852005	62.3396	60.6356	862.287	26.2837	7.92826	870.215	854.359	0.139752	0.141825	0.13768
4	a	1.2	0.5	0	4963.4	56.6904	17.1001	4980.5	4946.3	398280	2758.92	832.202	399112	397448	85620.6	3305.3	997.013	86617.6	84623.6	5531.6	125.133	37.7453	5569.35	5493.85	108.6	22.4678	6.7772	115.377	101.823	43.0193	1.70384	0.513947	43.5332	42.5053	665.328	15.0121	4.52826	669.856	660.8	0.176938	0.178999	0.174878
4	a	1.2	0.1	1	5232.4	57.1341	17.234	5249.63	5215.17	418504	2462.31	742.735	419246	417761	85466.2	3073.66	927.14	86393.3	84539.1	6024.8	27.1698	8.19554	6033	6016.6	30.6	20.7798	6.26804	36.868	24.332	43.4777	1.32245	0.398904	43.8766	43.0788	616.249	6.42944	1.93938	618.188	614.309	0.169586	0.171426	0.167746
4	a	0.9	0.1	0	1393.2	61.8199	18.6474	1411.85	1374.55	124143	2644.43	797.669	124941	123346	65411.6	2437.18	735.154	66146.8	64676.4	2525.2	90.7976	27.3883	2552.59	2497.81	62	13.3417	4.02439	66.0244	57.9756	55.6596	1.74276	0.525689	56.1852	55.1339	1441.83	49.6399	14.9734	1456.81	1426.86	0.34508	0.348958	0.341202
4	a	0.9	0.8	1	427.4	16.6373	5.01849	432.418	422.382	49086.6	3084.12	930.298	50016.9	48156.3	15522.2	1655.55	499.382	16021.6	15022.8	522.4	37.3403	11.2634	533.663	511.137	2.4	5.17687	1.56156	3.96156	0.838443	234.466	25.1826	7.59611	242.062	226.869	6934.3	547.113	165.032	7099.33	6769.26	0.240249	0.247978	0.23252
4	a	1.5	0.5	1	5892	141.211	42.595	5934.59	5849.41	473984	3166.96	955.284	474939	473029	64203.4	1298.38	391.646	64595	63811.8	5787	200.326	60.4265	5847.43	5726.57	8.6	12.341	3.72255	12.3225	4.87745	57.9081	1.26177	0.380601	58.2887	57.5275	642.814	21.1128	6.3685	649.182	636.445	0.119296	0.120023	0.118568
4	a	1.2	0.1	0	5705.4	42.4182	12.7951	5718.2	5692.6	448549	1139.93	343.848	448893	448206	85903.4	1937.58	584.455	86487.9	85318.9	6239.6	145.646	43.9328	6283.53	6195.67	110.2	11.3666	3.42864	113.629	106.771	43.0244	1.07839	0.325288	43.3497	42.6991	592.354	15.2667	4.60508	596.959	587.749	0.160731	0.161825	0.159638
4	a	0.9	0.8	0	910.4	20.8038	6.27529	916.675	904.125	89452.4	2421.24	730.346	90182.7	88722.1	44967.2	2247.13	677.826	45645	44289.4	1634.6	72.1651	21.7679	1656.37	1612.83	36.8	9.09395	2.74311	39.5431	34.0569	81.5026	4.73175	1.42729	82.9299	80.0753	2240.77	111.117	33.5173	2274.29	2207.25	0.334529	0.339571	0.329486
4	a	0.9	0.1	1	1250.6	47.4795	14.3218	1264.92	1236.28	112193	2832.74	854.471	113048	111339	58096	4380.27	1321.27	59417.3	56774.7	2136.6	178.739	53.9152	2190.52	2082.68	13.6	14.0107	4.2262	17.8262	9.3738	62.9856	4.66282	1.4065	64.3921	61.5791	1713.91	133.643	40.3123	1754.22	1673.6	0.34116	0.348919	0.333401
4	a	1.5	0.1	0	8657	80.2371	24.2028	8681.2	8632.8	651100	1720.93	519.102	651619	650581	60799.8	1614.84	487.103	61286.9	60312.7	7905.4	117.7	35.5032	7940.9	7869.9	86.8	28.578	8.62029	95.4203	78.1797	61.4669	1.62446	0.490004	61.9569	60.9769	472.57	8.20599	2.47526	475.045	470.095	0.085405	0.0860892	0.0847207
4	a	2	0.8	1	7081	46.8722	14.1386	7095.14	7066.86	563360	2096.7	632.449	563992	562728	53293.2	1081.53	326.235	53619.4	52967	6364.2	86.4303	26.0709	6390.27	6338.13	4.6	7.12741	2.14992	6.74992	2.45008	69.3102	1.55648	0.469497	69.7797	68.8407	580.26	6.93434	2.09168	582.352	578.168	0.0864233	0.0869523	0.0858943
4	a	1.5	0.5	0	8048.2	108.826	32.8265	8081.03	8015.37	610993	888.539	268.02	611261	610725	65299.4	1467.69	442.716	65742.1	64856.7	7421	103.839	31.322	7452.32	7389.68	67.6	32.1994	9.71265	77.3127	57.8873	57.1325	1.20505	0.363493	57.4959	56.769	502.621	7.79877	2.35243	504.973	500.268	0.096555	0.0972096	0.0959004
4	a	0.9	0.5	0	1123	70.9753	21.4091	1144.41	1101.59	102088	3879.76	1170.3	103258	100918	50227.4	3945.22	1190.04	51417.4	49037.4	1821.8	76.8876	23.1924	1844.99	1798.61	36.8	11.4761	3.46165	40.2617	33.3383	73.0532	6.17318	1.86208	74.9152	71.1911	2006.24	84.905	25.6108	2031.85	1980.63	0.32976	0.337573	0.321947
4	a	2	0.5	1	8821.2	146.061	44.0579	8865.26	8777.14	665880	2707.43	816.672	666697	665063	48835.8	1173.16	353.872	49189.7	48481.9	7576	154.491	46.6008	7622.6	7529.4	18.6	24.8857	7.50656	26.1066	11.0934	76.5738	2.07454	0.625766	77.1996	75.948	493.499	9.4021	2.83606	496.335	490.663	0.068329	0.0688241	0.0678339
4	a	1.2	0.5	1	3140	47.9635	14.4678	3154.47	3125.53	275187	5715.77	1724.11	276911	273463	72522	3898.69	1176	73698	71346	3839.4	161.068	48.5846	3887.98	3790.82	15.8	7.59605	2.29128	18.0913	13.5087	50.863	2.79967	0.844494	51.7075	50.0185	959.917	43.0706	12.9919	972.909	946.926	0.208571	0.211953	0.205189
4	a	0.9	0.5	1	665.2	35.4217	10.6847	675.885	654.515	67187.8	4744.51	1431.14	68618.9	65756.7	27944.8	4363.64	1316.25	29261.1	26628.5	979.8	153.96	46.4407	1026.24	933.359	3	2.44949	0.738867	3.73887	2.26113	132.388	21.9444	6.61932	139.008	125.769	3777.68	637.597	192.325	3970.01	3585.36	0.293746	0.307582	0.27991
4	b	1.5	0.1	1	9450.4	170.274	51.3617	9501.76	9399.04	636983	1092.8	329.632	637313	636654	47709.4	463.039	139.672	47849.1	47569.7	6358.2	208.79	62.9796	6421.18	6295.22	22.2	22.9063	6.90949	29.1095	15.2905	44.8252	0.485364	0.146406	44.9716	44.6788	336.583	9.82848	2.96467	339.548	333.619	0.06968	0.069884	0.069476
4	b	1.2	0.5	0	5745.2	134.383	40.5353	5785.74	5704.66	417897	2147.52	647.779	418545	417249	66003.6	3740.89	1128.41	67132	64875.2	4749.8	80.0637	24.1505	4773.95	4725.65	64	26.6271	8.03181	72.0318	55.9682	31.6702	1.82421	0.550256	32.2204	31.1199	439.036	6.85283	2.0671	441.103	436.969	0.136399	0.138731	0.134067
4	b	1.5	0.8	1	4823.4	76.6342	23.116	4846.52	4800.28	383760	2591.88	781.816	384542	382978	45516.4	2150.73	648.75	46165.1	44867.7	3688.2	171.285	51.6667	3739.87	3636.53	2.2	12.9885	3.91785	6.11785	-1.71785	45.418	1.99987	0.603244	46.0213	44.8148	560.473	24.1972	7.29885	567.772	553.174	0.10603	0.107542	0.104519
4	b	1.2	0.8	0	5158.6	82.7696	24.9667	5183.57	5133.63	382869	4862.76	1466.81	384335	381402	67364.2	2821.96	851.219	68215.4	66513	4494	158.677	47.8636	4541.86	4446.14	95	28.5832	8.62187	103.622	86.3781	30.651	1.33443	0.402518	31.0535	30.2485	459.227	15.7841	4.76113	463.988	454.466	0.149621	0.151511	0.14773
4	b	2	0.8	0	11827.2	127.47	38.4503	11865.7	11788.7	778902	1220.42	368.128	779270	778534	33571.8	899.422	271.303	33843.1	33300.5	7290.4	123.557	37.2698	7327.67	7253.13	34.2	40.9658	12.357	46.557	21.843	64.9694	1.58441	0.477924	65.4473	64.4915	299.102	5.76252	1.73821	300.84	297.364	0.0413205	0.0416544	0.0409865
4	b	1.2	0.1	1	6112	161.43	48.6938	6160.69	6063.31	438483	1106.95	333.901	438817	438149	65486.6	3467.67	1045.99	66532.6	64440.6	5145.2	171.942	51.8649	5197.06	5093.34	30.8	11.2783	3.402	34.202	27.398	31.8103	1.86215	0.5617	32.372	31.2486	404.201	12.3817	3.73481	407.936	400.466	0.129942	0.132017	0.127866
4	b	2	0.1	1	12652.8	119.644	36.0896	12688.9	12616.7	800628	1457.83	439.74	801068	800188	28875.6	1036.17	312.552	29188.2	28563	7422.8	271.509	81.8983	7504.7	7340.9	10.2	17.2105	5.19138	15.3914	5.00862	75.758	2.40694	0.726032	76.484	75.0319	294.771	11.3705	3.4298	298.201	291.341	0.0348107	0.0351875	0.0344339
4	b	2	0.1	0	12969.8	114.154	34.4336	13004.2	12935.4	821961	1345.5	405.859	822367	821555	27322.4	1278.36	385.606	27708	26936.8	7484.4	79.2389	23.9017	7508.3	7460.5	9.2	38.1471	11.5067	20.7067	-2.30672	80.516	3.93168	1.18595	81.702	79.3301	293.42	3.28973	0.992316	294.413	292.428	0.0321711	0.0326252	0.0317171
4	b	0.9	0.5	0	1371.4	118.061	35.6119	1407.01	1335.79	111542	5652.02	1704.88	113247	109837	40773.2	2870.03	865.719	41638.9	39907.5	1573.4	88.664	26.7447	1600.14	1546.66	33.6	13.9392	4.20462	37.8046	29.3954	48.8829	3.29337	0.993415	49.8763	47.8895	1265.03	68.7086	20.7253	1285.75	1244.3	0.26769	0.273373	0.262006
4	b	1.5	0.8	0	8595.4	40.6239	12.2538	8607.65	8583.15	595254	2523.04	761.052	596015	594493	52362.6	1957.17	590.361	52953	51772.2	6045.6	67.4559	20.3475	6065.95	6025.25	61.2	26.3192	7.93895	69.1389	53.2611	40.7043	1.36187	0.410797	41.1151	40.2935	352.244	5.23109	1.57791	353.822	350.666	0.0808543	0.0817659	0.0799427
4	b	1.2	0.8	1	2335.2	93.9665	28.3441	2363.54	2306.86	207485	5822.32	1756.25	209242	205729	45929.4	4668.89	1408.33	47337.7	44521.1	2328	79.621	24.017	2352.02	2303.98	7	5.47723	1.65216	8.65216	5.34784	44.3465	5.00007	1.50823	45.8547	42.8383	867.684	28.5888	8.62356	876.308	859.06	0.181242	0.186799	0.175685
4	b	0.9	0.8	0	1111.4	60.8753	18.3625	1129.76	1093.04	97649.8	4456.95	1344.4	98994.2	96305.4	36769.8	2842.31	857.359	37627.2	35912.4	1433.6	57.287	17.2801	1450.88	1416.32	28.4	8.08084	2.43751	30.8375	25.9625	54.0704	4.02877	1.21524	55.2857	52.8552	1381.88	42.7668	12.9002	1394.78	1368.98	0.273545	0.279923	0.267167
4	b	0.9	0.5	1	748.8	24.2837	7.32497	756.125	741.475	70805.2	5362.39	1617.52	72422.7	69187.7	24327.4	3111.04	938.418	25265.8	23389	896.2	177.063	53.4094	949.609	842.791	2	1.22474	0.369433	2.36943	1.63057	82.503	10.9724	3.30972	85.8128	79.1933	2286.79	495.86	149.572	2436.36	2137.22	0.255721	0.265585	0.245857
4	b	1.2	0.1	0	6568.2	122.49	36.9479	6605.15	6531.25	468692	1897	572.212	469264	468119	65761.2	2429.34	732.788	66494	65028.4	5376.8	120.074	36.2192	5413.02	5340.58	65.8	38.0684	11.483	77.283	54.317	31.7153	1.26736	0.382288	32.0976	31.333	387.603	9.28037	2.79934	390.402	384.804	0.123044	0.124415	0.121673
4	b	0.9	0.1	1	1501.6	38.1091	11.4953	1513.1	1490.1	120959	1330.77	401.415	121360	120557	49330.6	4483.62	1352.44	50683	47978.2	1885.6	183.747	55.4255	1941.03	1830.17	8.6	10.5972	3.19654	11.7965	5.40346	40.6181	3.80693	1.14833	41.7664	39.4697	1064.11	111.63	33.6723	1097.78	1030.43	0.289687	0.297629	0.281745
4	b	1.5	0.5	0	9196.6	53.7848	16.2237	9212.82	9180.38	625408	1614.45	486.984	625895	624921	50884.8	220.194	66.4194	50951.2	50818.4	6272.6	119.442	36.0285	6308.63	6236.57	47.6	28.1656	8.49589	56.0959	39.1041	41.9967	0.538576	0.162456	42.1591	41.8342	340.816	9.4237	2.84257	343.658	337.973	0.0752408	0.075339	0.0751426
4	b	1.5	0.1	0	9961.8	163.694	49.3768	10011.2	9912.42	666488	1899.48	572.96	667061	665915	45412.4	1373.68	414.357	45826.8	44998	6600.6	218.834	66.0093	6666.61	6534.59	42.4	33.9161	10.2305	52.6305	32.1695	47.2752	1.55624	0.469425	47.7446	46.8058	325.269	10.2202	3.08282	328.352	322.186	0.0637904	0.0643725	0.0632084
4	b	2	0.5	1	10073	121.813	36.7439	10109.7	10036.3	678143	2342.83	706.695	678850	677437	36572.4	1292.53	389.88	36962.3	36182.5	6324.2	143.566	43.3054	6367.51	6280.89	13	13.6748	4.12488	17.1249	8.87512	58.5843	2.1962	0.662465	59.2467	57.9218	338.567	7.6072	2.29464	340.861	336.272	0.0511705	0.0517161	0.050625
4	b	2	0.5	0	12308.2	184.467	55.6429	12363.8	12252.6	797945	944.708	284.963	798230	797660	31318	1169.55	352.784	31670.8	30965.2	7553.8	183.003	55.2013	7609	7498.6	11.2	43.0198	12.9765	24.1765	-1.77652	69.7896	2.71323	0.81842	70.608	68.9711	289.134	6.34392	1.91358	291.048	287.221	0.0377661	0.0381915	0.0373407
4	b	2	0.8	1	8038.8	31.87	9.61331	8048.41	8029.19	575474	3321.59	1001.93	576476	574472	41179	2260.49	681.856	41860.9	40497.1	5406.4	108.96	32.8668	5439.27	5373.53	1.2	11.8828	3.58433	4.78433	-2.38433	51.5282	2.83871	0.856271	52.3845	50.672	391.667	8.55429	2.58032	394.247	389.087	0.0667782	0.067884	0.0656725
4	b	0.9	0.1	0	1714.6	103.459	31.2075	1745.81	1683.39	137450	4795.43	1446.5	138896	136003	52105	3503.24	1056.72	53161.7	51048.3	2203.8	111.408	33.6052	2237.41	2170.19	38.8	26.4518	7.97896	46.779	30.821	38.503	2.74281	0.827345	39.3304	37.6757	908.762	47.6221	14.3648	923.126	894.397	0.274881	0.280456	0.269306
4	b	0.9	0.8	1	481.2	18.9394	5.71289	486.913	475.487	50998.4	3116.22	939.979	51938.4	50058.4	13610.4	2490.65	751.283	14361.7	12859.1	468.6	44.9144	13.548	482.148	455.052	0.4	5.41295	1.63277	2.03277	-1.23277	148.627	29.0237	8.75474	157.382	139.872	4227.84	440.344	132.826	4360.67	4095.01	0.210659	0.222287	0.19903
4	b	1.5	0.5	1	6711.4	126.926	38.2862	6749.69	6673.11	488266	2578.87	777.894	489044	487488	49921.6	2470.6	745.235	50666.8	49176.4	4967.6	122.932	37.0814	5004.68	4930.52	3.8	5.89067	1.77687	5.57687	2.02313	42.0299	2.18797	0.65998	42.6899	41.3699	421.729	11.21	3.38139	425.11	418.347	0.0927588	0.0941435	0.0913741
4	b	1.2	0.5	1	3692	117.284	35.3776	3727.38	3656.62	291553	6522.29	1967.39	293521	289586	56156	2659.1	802.092	56958.1	55353.9	3287.4	139.776	42.1621	3329.56	3245.24	6	8.15475	2.45981	8.45981	3.54019	36.4078	1.56706	0.47269	36.8805	35.9351	621.827	27.2504	8.21985	630.047	613.607	0.161503	0.16381	0.159196
5	a	2	0.5	1	4937.4	93.9431	28.3371	4965.74	4909.06	626418	1792.27	540.621	626959	625878	88297.4	1385.2	417.832	88715.2	87879.6	11459.8	75.3107	22.7168	11482.5	11437.1	17.6	20.489	6.18033	23.7803	11.4197	102.088	1.59891	0.482297	102.57	101.605	786.458	5.50259	1.65981	788.117	784.798	0.123542	0.124127	0.122957
5	a	1.5	0.1	0	4778	76.567	23.0957	4801.1	4754.9	602216	1935.73	583.895	602800	601633	109684	1149.11	346.618	110030	109337	11784.4	59.6096	17.9807	11802.4	11766.4	133.2	14.7207	4.44038	137.64	128.76	82.1716	0.840086	0.253404	82.425	81.9182	764.763	3.64993	1.10097	765.864	763.662	0.154072	0.154559	0.153585
5	a	0.9	0.1	1	518.2	21.0286	6.34307	524.543	511.857	82614.2	2048.26	617.839	83232	81996.4	87675.2	4804.03	1449.09	89124.3	86226.1	2869	188.755	56.9363	2925.94	2812.06	20.6	12.4218	3.74691	24.3469	16.8531	103.287	5.51676	1.66408	104.952	101.623	3159.96	207.767	62.6711	3222.63	3097.29	0.51486	0.52337	0.50635
5	a	0.9	0.5	1	293.8	15.4822	4.67008	298.47	289.13	52141.2	3819.97	1152.26	53293.5	50988.9	42991.4	4563.05	1376.4	44367.8	41615	1351.2	183.831	55.4509	1406.65	1295.75	4.4	2.07364	0.625496	5.0255	3.7745	212.136	23.246	7.01194	219.148	205.124	6791.98	967.628	291.876	7083.86	6500.1	0.45191	0.466379	0.437442
5	a	1.5	0.8	0	3990.8	39.1433	11.8072	4002.61	3978.99	525329	1154.89	348.363	525677	524980	122288	2775.83	837.305	123125	121451	10650.2	101.751	30.6922	10680.9	10619.5	146.8	22.3875	6.75299	153.553	140.047	73.7747	1.65931	0.500516	74.2752	73.2741	846.813	8.12654	2.4513	849.265	844.362	0.188828	0.190121	0.187535
5	a	2	0.8	0	5983.8	79.6379	24.0221	6007.82	5959.78	731670	2011.11	606.635	732277	731063	80803.8	1836.77	554.046	81357.8	80249.8	13133.8	171.938	51.8636	13185.7	13081.9	104.6	57.47	17.3353	121.935	87.2647	111.547	2.55204	0.7698	112.317	110.777	686.084	8.72011	2.63034	688.714	683.454	0.099454	0.100136	0.0987721
5	a	1.2	0.1	1	2585.4	36.274	10.9417	2596.34	2574.46	352651	2172.85	655.421	353306	351995	151319	945.908	285.325	151604	151034	8671.8	64.9823	19.6013	8691.4	8652.2	57.8	21.8105	6.57896	64.379	51.221	59.6402	0.362898	0.109465	59.7497	59.5307	1040.71	7.66192	2.31115	1043.02	1038.4	0.300254	0.30082	0.299688
5	a	0.9	0.5	0	464.2	17.4986	5.27829	469.478	458.922	75849.2	3675.62	1108.72	76957.9	74740.5	76466	4853.39	1463.98	77930	75002	2480.6	134.535	40.5814	2521.18	2440.02	55.8	13.7004	4.13259	59.9326	51.6674	118.542	7.66104	2.31088	120.853	116.231	3650.55	193.952	58.504	3709.06	3592.05	0.502025	0.511636	0.492413
5	a	2	0.1	1	6448.6	64.883	19.5714	6468.17	6429.03	759179	1194.92	360.437	759539	758818	70324.8	1145.38	345.492	70670.3	69979.3	13627	179.087	54.0198	13681	13573	23	18.303	5.52094	28.5209	17.4791	128.077	2.0855	0.629072	128.706	127.448	660.921	8.94652	2.69864	663.62	658.222	0.0847794	0.0851959	0.0843629
5	a	0.9	0.1	0	593.4	33.0424	9.96694	603.367	583.433	91383.6	2422.98	730.869	92114.5	90652.7	98171.2	2149.45	648.363	98819.6	97522.8	3325	81.997	24.7336	3349.73	3300.27	75	26.0192	7.84846	82.8485	67.1515	92.0624	2.00615	0.605138	92.6675	91.4573	2718.49	69.2726	20.8955	2739.38	2697.59	0.517904	0.521325	0.514484
5	a	2	0.1	0	6792	79.6335	24.0207	6816.02	6767.98	782288	1122.96	338.729	782627	781949	66995.4	783.166	236.235	67231.6	66759.2	13662.2	103.025	31.0766	13693.3	13631.1	77.8	32.3836	9.76823	87.5682	68.0318	134.403	1.61352	0.486703	134.89	133.917	659.029	4.73556	1.42844	660.457	657.6	0.0788846	0.0791628	0.0786065
5	a	1.5	0.5	0	4351.8	40.015	12.0702	4363.87	4339.73	557808	1591.7	480.122	558288	557328	118484	1262.59	380.85	118865	118103	11117.4	126.834	38.2583	11155.7	11079.1	138.8	14.1845	4.27863	143.079	134.521	76.1007	0.808893	0.243995	76.3447	75.8567	811.059	9.41828	2.84094	813.9	808.218	0.175197	0.17576	0.174634
5	a	2	0.8	1	3807.8	72.1471	21.7625	3829.56	3786.04	521423	1036.98	312.797	521735	521110	95230.6	805.864	243.082	95473.7	94987.5	9637.4	78.9956	23.8283	9661.23	9613.57	12.2	6.83374	2.06134	14.2613	10.1387	94.6832	0.85348	0.257444	94.9406	94.4257	935.594	8.05981	2.43117	938.025	933.163	0.154431	0.154826	0.154037
5	a	0.9	0.8	1	193	26.7021	8.05444	201.054	184.946	39839.4	2573.71	776.338	40615.7	39063.1	24769.4	2165.88	653.317	25422.7	24116.1	756.8	31.148	9.39552	766.196	747.404	2.2	4.43847	1.33882	3.53882	0.861176	367.099	33.0584	9.97177	377.071	357.127	11956.1	511.568	154.31	12110.4	11801.8	0.383375	0.393487	0.373263
5	a	1.5	0.8	1	2134.4	80.5624	24.3009	2158.7	2110.1	322361	1762.76	531.722	322892	321829	106916	1963.58	592.296	107508	106324	6377.2	154.116	46.4877	6423.69	6330.71	9.8	16.5741	4.99942	14.7994	4.80058	84.43	1.58531	0.478194	84.9082	83.9518	1415.76	33.9579	10.2431	1426.01	1405.52	0.249061	0.250441	0.247681
5	a	1.2	0.8	0	2062.8	46.8263	14.1247	2076.92	2048.68	299191	4352.71	1312.95	300504	297878	151042	3032.57	914.746	151957	150127	7589.8	158.274	47.742	7637.54	7542.06	163	31.5119	9.50528	172.505	153.495	59.7901	1.19529	0.360548	60.1507	59.4296	1189.88	23.6925	7.14663	1197.02	1182.73	0.335475	0.337507	0.333444
5	a	0.9	0.8	0	407.8	21.6379	6.52689	414.327	401.273	68500.4	3149.61	950.05	69450.4	67550.4	65919.2	2388.47	720.461	66639.7	65198.7	2137.2	66.4432	20.042	2157.24	2117.16	53	13.2853	4.0074	57.0074	48.9926	137.213	5.07547	1.53097	138.744	135.682	4230.84	129.07	38.9328	4269.78	4191.91	0.490399	0.495759	0.485039
5	a	2	0.5	0	6364	46.5994	14.0563	6378.06	6349.94	753779	1294.32	390.421	754169	753388	75484	1442.66	435.165	75919.2	75048.8	13498	202.33	61.0311	13559	13437	52	36.5923	11.0378	63.0378	40.9622	119.368	2.31405	0.698014	120.066	118.67	667.459	10.2424	3.08952	670.548	664.369	0.0910254	0.0915502	0.0905007
5	a	1.2	0.1	0	2829.4	45.8835	13.8404	2843.24	2815.56	380167	1677.97	506.144	380673	379661	154286	1029.38	310.505	154596	153975	9115.6	98.5231	29.7186	9145.32	9085.88	162.6	37.5473	11.3258	173.926	151.274	58.4867	0.37871	0.114235	58.6009	58.3725	989.975	10.8792	3.2816	993.256	986.693	0.28868	0.289261	0.288099
5	a	1.5	0.5	1	3031.8	81.6407	24.6262	3056.43	3007.17	422665	3499.73	1055.66	423721	421610	115522	1616.67	487.653	116010	115034	8647.2	78.9221	23.8061	8671.01	8623.39	9.6	12.2393	3.69187	13.2919	5.90813	78.0977	1.08292	0.326653	78.4243	77.771	1043.25	9.61609	2.90061	1046.15	1040.35	0.21465	0.215556	0.213744
5	a	1.2	0.5	0	2379.6	13.4648	4.06153	2383.66	2375.54	331051	2684.17	809.656	331860	330241	152850	1436.54	433.32	153283	152417	8115.4	144.854	43.694	8159.09	8071.71	155.6	23.4158	7.06317	162.663	148.537	59.0572	0.556143	0.167755	59.225	58.8895	1112.52	20.0092	6.03558	1118.56	1106.49	0.315871	0.316766	0.314975
5	a	1.5	0.1	1	4522.6	41.1619	12.4161	4535.02	4510.18	574043	1478.97	446.118	574489	573597	110650	616.213	185.875	110836	110464	11286	71.2952	21.5055	11307.5	11264.5	33.2	26.3097	7.93608	41.1361	25.2639	81.4603	0.462373	0.139471	81.5997	81.3208	798.653	4.67297	1.40956	800.063	797.244	0.161605	0.161877	0.161334
5	a	1.2	0.8	1	877.4	35.5992	10.7382	888.138	866.662	151866	6357.74	1917.75	153784	149948	101549	3694.34	1114.37	102663	100434	3785.8	104.047	31.3847	3817.18	3754.42	10.8	1.78885	0.539592	11.3396	10.2604	89.0303	3.23451	0.97566	90.006	88.0546	2387.01	64.6373	19.4973	2406.51	2367.51	0.400722	0.405119	0.396324
5	a	1.2	0.5	1	1442.2	29.4567	8.88536	1451.09	1433.31	219123	5381.42	1623.26	220747	217500	128586	2269.29	684.512	129270	127901	5537.2	209.311	63.1369	5600.34	5474.06	23.4	5.77062	1.74065	25.1407	21.6593	70.2406	1.24413	0.375281	70.6159	69.8653	1632.63	62.6613	18.9012	1651.53	1613.72	0.369808	0.371777	0.36784
5	b	0.9	0.1	0	1155.8	76.323	23.0221	1178.82	1132.78	116098	4245.56	1280.64	117379	114818	73456.4	2717.94	819.841	74276.2	72636.6	2762.6	129.689	39.1196	2801.72	2723.48	54.4	24.8254	7.48836	61.8884	46.9116	67.0623	2.52134	0.76054	67.8228	66.3018	1784.42	86.5583	26.1095	1810.53	1758.31	0.387521	0.391846	0.383196
5	b	0.9	0.1	1	1028.2	31.0274	9.35914	1037.56	1018.84	105716	2181.23	657.947	106374	105058	64573.6	3884.72	1171.79	65745.4	63401.8	2359	172.317	51.9777	2410.98	2307.02	13	10.3682	3.12748	16.1275	9.87252	76.3905	4.53485	1.3679	77.7584	75.0226	2094.15	155.098	46.7838	2140.93	2047.37	0.379199	0.38608	0.372318
5	b	1.5	0.1	1	7401.4	110.376	33.2938	7434.69	7368.11	612924	1144.61	345.262	613269	612579	71768.4	1409.01	425.014	72193.4	71343.4	8407.2	116.596	35.1702	8442.37	8372.03	12.6	25.1257	7.57894	20.1789	5.02106	69.9506	1.34564	0.4059	70.3565	69.5447	597.048	8.26854	2.49413	599.542	594.553	0.104818	0.105439	0.104198
5	b	2	0.1	0	10425.2	197.764	59.6538	10484.9	10365.5	807956	1434.62	432.74	808389	807523	41327.6	1091.74	329.315	41656.9	40998.3	10029	184.715	55.7175	10084.7	9973.28	68.2	20.511	6.18695	74.387	62.013	122.492	3.34349	1.00853	123.501	121.483	504.615	9.49421	2.86384	507.479	501.751	0.0486617	0.0490495	0.048274
5	b	2	0.5	0	9890.6	59.1084	17.8295	9908.43	9872.77	781773	1147.06	346.002	782119	781427	47489.6	1323.13	399.109	47888.7	47090.5	9971.4	219.612	66.2439	10037.6	9905.16	26.4	20.8519	6.28978	32.6898	20.1102	106.527	2.99989	0.904889	107.432	105.622	507.228	11.4324	3.44848	510.677	503.78	0.0572673	0.0577485	0.056786
5	b	1.2	0.5	0	4286.4	75.1751	22.6759	4309.08	4263.72	383877	4532.35	1367.14	385244	382510	100024	3373.2	1017.49	101041	99006.1	6208.6	163.111	49.2011	6257.8	6159.4	114	28.6618	8.64558	122.646	105.354	49.7524	1.69395	0.510964	50.2634	49.2414	801.241	21.0002	6.33452	807.575	794.906	0.206703	0.208805	0.2046
5	b	1.2	0.1	1	4550	68.8513	20.7684	4570.77	4529.23	405050	3137.16	946.298	405996	404104	98919.8	4611.41	1390.99	100311	97528.8	6707.2	106.755	32.2018	6739.4	6675	38.2	13.3116	4.01534	42.2153	34.1847	50.3835	2.35755	0.711135	51.0946	49.6724	741.931	12.2672	3.70028	745.631	738.231	0.196281	0.199041	0.193521
5	b	0.9	0.8	1	294.6	23.6178	7.12409	301.724	287.476	44949.8	2459.2	741.794	45691.6	44208	19659	1997.4	602.498	20261.5	19056.5	655.2	39.4994	11.9146	667.115	643.285	1.8	3.70135	1.11648	2.91648	0.683521	251.699	25.5938	7.72014	259.42	243.979	7512.64	471.18	142.127	7654.77	7370.52	0.304277	0.313603	0.294952
5	b	1.2	0.8	0	3706	22.0794	6.66005	3712.66	3699.34	347662	3299.52	995.27	348657	346667	102571	2445.92	737.79	103309	101833	5946.6	169.969	51.2695	5997.87	5895.33	137.4	18.2565	5.50691	142.907	131.893	48.4256	1.15907	0.349623	48.7752	48.076	835.418	22.8196	6.88331	842.301	828.535	0.227818	0.229456	0.226179
5	b	0.9	0.5	1	530.4	33.7387	10.177	540.577	520.223	63083.4	4394.03	1325.42	64408.8	61758	32049.2	4488.02	1353.77	33403	30695.4	1114.6	164.511	49.6232	1164.22	1064.98	4	2.91548	0.879427	4.87943	3.12057	155.939	24.2399	7.31176	163.25	148.627	4487.44	690.434	208.263	4695.7	4279.18	0.33689	0.35112	0.322659
5	b	1.2	0.8	1	1618	24.3619	7.34853	1625.35	1610.65	184420	5568.55	1679.7	186100	182740	68994.8	3548.87	1070.49	70065.3	67924.3	3045.2	108.723	32.7953	3078	3012.4	8.4	3.04959	0.919881	9.31988	7.48012	71.6418	3.82967	1.15519	72.797	70.4866	1621.24	56.9182	17.1689	1638.41	1604.07	0.27226	0.276485	0.268036
5	b	1.5	0.8	1	3643.8	29.4992	8.89815	3652.7	3634.9	359834	1933.4	583.192	360417	359251	69442.8	2499.76	754.031	70196.8	68688.8	4867.8	158.448	47.7943	4915.59	4820.01	9.4	8.44393	2.54704	11.947	6.85296	71.5901	2.48624	0.749952	72.3401	70.8402	1021.12	32.8651	9.91347	1031.03	1011.21	0.161767	0.163524	0.160011
5	b	2	0.1	1	10116	138.858	41.8852	10157.9	10074.1	784861	1226.72	370.028	785231	784491	44642.2	1090.77	329.022	44971.2	44313.2	9959.6	244.197	73.6599	10033.3	9885.94	14.2	20.7533	6.26005	20.46	7.93995	113.269	2.82389	0.851802	114.12	112.417	507.711	12.7819	3.85555	511.566	503.855	0.053818	0.0542146	0.0534213
5	b	1.5	0.5	0	7081.8	75.998	22.9241	7104.72	7058.88	600070	634.581	191.416	600261	599878	76222.8	1247.75	376.371	76599.2	75846.4	8387.4	150.709	45.4601	8432.86	8341.94	79.2	12.5579	3.78797	82.988	75.412	65.8395	1.06478	0.321182	66.1607	65.5183	598.364	10.849	3.27251	601.636	595.091	0.112707	0.113263	0.11215
5	b	1.5	0.8	0	6634.4	63.8929	19.2727	6653.67	6615.13	569622	3067.39	925.25	570547	568697	77995	1793.58	541.017	78536	77454	8006.6	58.8456	17.7502	8024.35	7988.85	70.4	45.4015	13.695	84.095	56.705	64.2806	1.46428	0.441686	64.7223	63.839	625.943	4.39291	1.32508	627.268	624.618	0.120434	0.121269	0.119598
5	b	0.9	0.5	0	876.4	69.4428	20.9468	897.347	855.453	93973.6	6672.75	2012.78	95986.4	91960.8	58341.6	3535.07	1066.32	59407.9	57275.3	2068.4	128.852	38.867	2107.27	2029.53	37.4	3.57771	1.07918	38.4792	36.3208	84.5216	5.09534	1.53696	86.0586	82.9847	2384.56	150.474	45.3892	2429.95	2339.17	0.383032	0.390033	0.376031
5	b	1.2	0.1	0	4954.8	88.9281	26.8243	4981.62	4927.98	434635	2123.25	640.459	435275	433994	99818.2	2234.58	674.041	100492	99144.2	6990.2	116.031	34.9997	7025.2	6955.2	95.6	23.7129	7.15277	102.753	88.4472	49.9311	1.10994	0.334804	50.2659	49.5963	712.875	11.7693	3.55009	716.425	709.325	0.186767	0.188028	0.185506
5	b	1.2	0.5	1	2675.2	78.3594	23.6364	2698.84	2651.56	263502	4947.07	1492.24	264995	262010	84206.8	3653.01	1101.9	85308.7	83104.9	4304.2	168.626	50.8645	4355.06	4253.34	13.8	3.76829	1.13667	14.9367	12.6633	58.8373	2.53188	0.763718	59.601	58.0736	1150.83	46.5818	14.051	1164.88	1136.77	0.242176	0.245345	0.239007
5	b	2	0.8	1	6276.8	67.8027	20.4521	6297.25	6256.35	555107	1428.88	431.007	555538	554676	61546.2	1516.94	457.572	62003.8	61088.6	7168.4	106.777	32.2083	7200.61	7136.19	7.2	16.0219	4.83285	12.0328	2.36715	81.3853	1.95834	0.590717	81.976	80.7946	698.548	10.4252	3.14466	701.692	695.403	0.0998068	0.100549	0.0990648
5	b	2	0.5	1	7982.8	59.5752	17.9703	8000.77	7964.83	658827	1841.23	555.391	659382	658271	55889.2	637.678	192.35	56081.5	55696.9	8414.4	84.8015	25.5796	8439.98	8388.82	15	23.8328	7.18893	22.1889	7.81107	89.9722	0.980122	0.295645	90.2679	89.6766	597.593	6.1012	1.84037	599.434	595.753	0.0781978	0.0784669	0.0779287
5	b	2	0.8	0	9560.6	191.477	57.7572	9618.36	9502.84	761687	1269.14	382.826	762070	761304	50786.6	1184.04	357.154	51143.8	50429.4	9557	193.991	58.5156	9615.52	9498.48	68.4	48.356	14.5861	82.9861	53.8139	99.5154	2.33653	0.704793	100.22	98.8106	528.774	10.6792	3.22128	531.996	525.553	0.0625086	0.0629482	0.062069
5	b	1.5	0.5	1	5200.8	68.7001	20.7228	5221.52	5180.08	463333	2763.18	833.489	464167	462500	74854.2	2185.31	659.181	75513.4	74195	6478.2	128.233	38.6803	6516.88	6439.52	6.6	12.818	3.86642	10.4664	2.73358	66.6802	1.96465	0.592618	67.2729	66.0876	770.183	15.0164	4.52958	774.713	765.654	0.139086	0.140311	0.137861
5	b	0.9	0.8	0	743.6	34.3264	10.3542	753.954	733.246	83623	2939.43	886.654	84509.7	82736.3	50796.6	1641.73	495.212	51291.8	50301.4	1801.4	61.8126	18.6452	1820.05	1782.75	40.6	4.82701	1.45602	42.056	39.144	96.8404	3.07822	0.928518	97.7689	95.9119	2731.04	92.6421	27.9446	2758.99	2703.1	0.377896	0.38158	0.374212
5	b	1.5	0.1	0	7721	116.03	34.9995	7756	7686	642270	1350.02	407.222	642677	641863	69630	533.801	161.016	69791	69469	8841.4	144.911	43.7112	8885.11	8797.69	85	26.1916	7.90046	92.9005	77.0995	72.1803	0.600224	0.181052	72.3613	71.9992	568.541	9.00566	2.71648	571.258	565.825	0.0978087	0.0980349	0.0975825
